# Supplementary material for: Restoring and managing low-severity fire in dry-forest landscapes of the western USA
Source: PLoS One. 2017 Feb 15;12(2):e0172288. doi: 10.1371/journal.pone.0172288 (PMC5310858; doi:10.1371/journal.pone.0172288)
Supplement: S1 Dataset — (XLS) [file pone.0172288.s001.xls]

## Sheet: CalibratedData96Sites
Author	Site	IMPDdataset	SampleArea(ha)	ScarredTrees	ScarredTrees/100ha	TotalScars	MeanTotalScarredTrees	TotalEvents	MeanScars/ScarredTree	FIAnalysisYears	FIAuthorsYears	FIBegins	CompMeanFIAll	CompMedianFIAll	CompWeibScaleFIAll	CompWeibMeanFIAll	CompWeibMedianFIAll	CompMeanFI10%	CompMedianFI10%	CompWeibScaleFI10%	CompWeibMeanFI10%	CompWeibMedianFI10%	CompMeanFI25%	CompMedianFI25%	CompWeibScaleFI25%	CompWeibMeanFI25%	CompWeibMedianFI25%	IndivTreeMeanFI	IndivTreeMedianFI	IndivTreeWeibScaleFI	IndivTreeWeibMeanFI	InvidTreeWeibMedianFI	FIsource	FRTotalTrees	FRRecorders	FRMethodCode	FRMethod	AreaBurnedCalculation	FRsource	FRAnalysisYears	FRAuthorsYears	VegType	Targeting	TargetBestInfoLongestRecord	TargetMultiScarred	TargetClusters	TargetDeadWood	TargetSpecies	TargetPlots
Allen (1989)	Frijoles Canyon	USBA1001-5001not used	6600	75	1.13636	1160			15.4667	1598-1899	1598-1899	1598	3.1	3				7.2	6				11.6	10									p. 81		23.1	5	Area burned-table	Percent of recorders	p. 79-80	1598-1899	1598-1899	DryPine	p. 38	No explanation	Yes	Yes	Many	No	No explanation
Arabas et al. (2006)	Lava Cast Forest	USLCF001	1100	85	7.73	304	34.49	203	5.89	1458-1859	1458-2001	1458	4.84	4	5.34	4.88	4.09	9.82	7	10.74	9.92	8.11	24.83	19	26.27	24.95	19.14	36.78	30	40.54	37	31.14	FHAES	83.25	39.87	4	Ratio-trees-FHAES		FHAES	1458-1859		DryMC	p. 1111	No explanation	Yes	No explanation	Many	Ponderosa pine	No explanation
Baisan and Swetnam (1990)	Mica Mountain	USRIN001	1600	44	2.75	900	13.62	628	46.1087	1657-1893	1657-1893	1657	3.06	3	3.45	3.08	2.78	5.62	5	6.35	5.63	5.46	7.39	7	8.34	7.41	7.25	12.35	10	13.72	12.48	10.6	FHAES	15	12.6	4	Ratio-trees-FHAES		FHAES	1657-1893	1657-1893	DryPine	p. 1562	No explanation	No	Yes	Many	No	Range of settings/gradient
Baker (2006)	Powell, Fire Point, Rainbow Plateau	No IMPDdataset	2566	119	4.63757					1924-1997	1924-1997		6.9										13.1										p. 434	45.1		1	Polygon fire records		p. 434	1924-1997	1924-1997	DryPine		Not tree-rings	Not tree-rings	Not tree-rings	Not tree-rings	Not tree-rings	Not tree-rings
Beaty and Taylor (2001)	Combined study areas	No IMPDdataset	427	56	13.1148	256			4.57143	1616-1997	1616-1997	1616	7.6	7									14.2	11.5				27.2	25				p. 960	28.2		1	Fire-year maps-sites/trees	Expert fire boundaries	p. 962	1795-1904	1795-1904	DryPine	p. 958	No explanation	Yes	No	No explanation	No explanation	Objective-Grid
Beaty and Taylor (2001)	North-facing	No IMPDdataset	105	8	7.61905	17			2.125	1616-1997	1616-1997	1616	33.8	34									33.8	34				54.3	54				p. 960	42.5		1	Fire-year maps-sites/trees	Expert fire boundaries	p. 962	1795-1904	1795-1904	DryMC	p. 958	No explanation	Yes	No	No explanation	No explanation	Objective-Grid
Beaty and Taylor (2001)	Northern headwaters	No IMPDdataset	102	15	14.7059	50			3.33333	1795-1997	1795-1997	1795	16.3	13.5									26.1	29.5				37.8	34				p. 960	27.2		1	Fire-year maps-sites/trees	Expert fire boundaries	p. 962	1795-1904	1795-1904	DryMC	p. 958	No explanation	Yes	No	No explanation	No explanation	Objective-Grid
Beaty and Taylor (2001)	South-facing	No IMPDdataset	134	19	14.1791	160			8.42105	1714-1997	1714-1997	1714	11.5	9									13.5	10				21.6	19				p. 960	17.4		1	Fire-year maps-sites/trees	Expert fire boundaries	p. 962	1795-1904	1795-1904	DryMC	p. 958	No explanation	Yes	No	No explanation	No explanation	Objective-Grid
Beaty and Taylor (2001)	Southern headwaters	No IMPDdataset	87	14	16.092	29			2.07143	1642-1997	1642-1997	1642	19.1	17									21.6	17				39.4	37				p. 960	37.2		1	Fire-year maps-sites/trees	Expert fire boundaries	p. 962	1795-1904	1795-1904	DryMC	p. 958	No explanation	Yes	No	No explanation	No explanation	Objective-Grid
Bekker and Taylor (2001)	White fir-Jeffrey pine	No IMPDdataset	537	18	3.35196	161			8.94444	1710-1904	1710-1904	1710	5.5	4															14				p. 23	21.5		1	Fire-year maps-sites/trees	Expert fire boundaries	p. 23	1710-1904	1710-1904	DryMC	No-all non-rotten	No explanation	No	No	No explanation	No explanation	Objective-Grid
Bekker and Taylor (2001)	White fir-Sugar pine	No IMPDdataset	335	9	2.68657	79			8.77778	1658-1904	1658-1904	1658	11	9															15				p. 23	33.7		1	Fire-year maps-sites/trees	Expert fire boundaries	p. 23	1658-1904	1658-1904	DryMC	No-all non-rotten	No explanation	No	No	No explanation	No explanation	Objective-Grid
Bigio (2013)	Haflin Canyon	USHAF001	600	19	3.16667		13.62	65	4.77239	1685-1870	1685-1870	1685	14.23	11	15.77	14.21	12.4	16.82	11	18.54	16.91	14.26	26.43	24	30	26.61	24.81	41.76	32	46.37	42.11	35.92	FHAES	50.8	34.3	4	Ratio-trees-FHAES		FHAES	1685-1870		DryPine	p. 50 implies	No explanation	No explanation	No explanation	No explanation	No explanation	No explanation
Bigio (2013)	Steven's Canyon	USSTE001	1000	28	2.8		12.22	72	5.89198	1626-1870	1626-1870	1626	12.84	11	14.54	12.9	12	15.25	11.5	17.24	15.29	14.22	22.18	23	25.04	22.23	21.68	37.3	25	41.58	37.56	32.52	FHAES	74	44	4	Ratio-trees-FHAES		FHAES	1626-1870		DryPine	p. 50 implies	No explanation	No explanation	No explanation	No explanation	No explanation	No explanation
Bigio et al. (2010)	Vallecito Country Market	USVCM001	100	17	17		7.63	75	9.82962	1679-1879	1679-1879	1679	14.29	12	16.02	14.3	12.91	16.67	15	18.88	16.72	15.94	20	20.5	22.58	20.13	19.45	27.69	28	31.33	27.75	26.35	FHAES	32.6	28.3	4	Ratio-trees-FHAES		FHAES	1679-1879		DryMC	p. 1050	No explanation	No explanation	Yes	Some	No explanation	No explanation
Bork (1984)	Cabin Lake	No IMPDdataset	97	31	31.9588					1460-1900	1460-1900	1460	24																				p. 53	79		2	Area burned-graph	Percent of total scarred trees	p. 46	1700-1920	1700-1920	DryPine	p. 11	Yes	No explanation	No explanation	Many	Ponderosa pine	Many scarred trees
Bork (1984)	Lookout Mountain	No IMPDdataset	97	48	49.4845					1416-1900	1416-1900	1416	15																				p. 53	77		2	Area burned-graph	Percent of total scarred trees	p. 46	1700-1920	1700-1920	DryPine	p. 11	Yes	Yes	No explanation	Many	Ponderosa pine	Many scarred trees
Bork (1984)	Pringle Butte	No IMPDdataset	97	35	36.0825					1362-1900	1362-1900	1362	11																				p. 53	31		2	Area burned-graph	Percent of total scarred trees	p. 46	1700-1920	1700-1920	DryPine	p. 11	Yes	No explanation	No explanation	Many	Ponderosa pine	Many scarred trees
Brown and Sieg (1996)	Jewel Cave East	USJCE001	150	16	10.67	96	13.38	96	7.1749	1591-1890	1591-1890	1591	23	11	23.68	23.02	16.85	23	11	23.68	23.02	16.85	24.92	16.5	26.98	25.08	20.18	33.38	29	36.52	33.58	27.71	FHAES	40.52	40.52	4	Ratio-trees-FHAES		FHAES	1591-1890	*	DryPine	p. 99	Yes	Yes	No explanation	Many	No explanation	Range of settings/gradient
Brown and Wu (2005)	Archuleta Mesa	USACH024	307	52	16.9381					1632-1871	1632-1871	1632	9.96	10	11.26	9.98	9.38	15.93	12	18.03	16.07	14.59	16.92	14.5	19.23	17.05	15.94	22.89	17	25.53	23.13	19.86	FHAES	32.1		4	Ratio-trees-FHAES		FHAES	1632-1871	1632-1871	DryPine	p. 3032	No explanation	Yes	No explanation	Some	No explanation	No plots
Brown et al. (2008)	Mount Rushmore	No IMPDdataset	517	29	5.60928	913			31.4828	1529-1893	1529-1893	1529	16	15									17	15				34					p. 1992	30		1	Fire-year maps-sites/trees	Voronoi polygons-plots	p. 1992	1529-1893	1529-1893	DryPine	p. 1987	No explanation	Yes	No explanation	Many	No explanation	Objective-Grid
Danzer (1998)	Pat Scott Peak	USPSC001	100	29	29		12.31	248	20.1462	1688-1879	1689-1880	1689	3.24	3	3.68	3.26	3.07	5.16	4	5.83	5.2	4.7	9.1	7	10.24	9.21	8.08	12.94	9.5	14.15	13.06	10.69	FHAES	17.7	14.6	4	Ratio-trees-FHAES		FHAES	1688-1879	1689-1880	DryMC	p. 34	No explanation	Yes	No explanation	Many	No explanation	No plots
Dieterich (1983)	Thomas Creek	USTHC001	166	21	12.6506		15.05	167	11.0963	1700-1900	1700-1900	1700	3.28	2	3.57	3.3	2.68	5.36	4	5.7	5.38	4.19	11.35	10	12.42	11.34	9.54	17.2	13.5	18.5	17.31	13.72	FHAES	22.1	13.4	4	Ratio-trees-FHAES		FHAES	1700-1900	1700-1900	DryMC	p. 1711	Yes	No explanation	Yes	No	No explanation	No plots
Dieterich and Hibbert (1990)	Battle Flat	USBFL001	87	10	11.49		5.6	144	14.4	1700-1874	1700-1874	1700	1.85	1	2.06	1.88	1.58	1.85	1	2.06	1.88	1.58	3.41	3	3.83	3.44	3.03	6.25	5	6.8	6.31	5.1	FHAES	7.2	6.6	4	Ratio-trees-FHAES		FHAES	1700-1874	1700-1874	PIPO	p. 170 dead trees	No explanation	No explanation	Yes	Many	No explanation	No explanation
Donnegan et al. (2001)	Badger Mountain	USBAD001	100	55	55		27.53	90	3.26916	1748-1892	1748-1892	1748	9	6.5	9.9	9	7.64											93.55	123	104.83	92.84	88.7	FHAES	94.1	81.6	4	Ratio-trees-FHAES		FHAES	1748-1892		DryMC	p. 1528	No explanation	Yes	Yes	No	No explanation	Many scarred trees
Donnegan et al. (2001)	China Wall	USCHI001	100	9	9		6.33	16	2.52765	1726-1891	1726-1891	1726	27.5	7.5	20.83	26.42	12.33	27.5	7.5	20.83	26.42	12.33											FHAES	138.3	102	4	Ratio-trees-FHAES		FHAES	1726-1891		DryPine	p. 1528	No explanation	Yes	Yes	No	No explanation	Many scarred trees
Donnegan et al. (2001)	Salt Creek	USSAL001	100	9	9		4.28	21	4.90654	1548-1879	1548-1879	1548	23.64	19	23.82	23.64	16.63	23.64	19	23.82	23.64	16.63	55.17	29	54.69	55.09	37.68	89	39	89.95	89.07	62.89	FHAES	106.7	74.1	4	Ratio-trees-FHAES		FHAES	1548-1879		DryPine	p. 1528	No explanation	Yes	Yes	No	No explanation	Many scarred trees
Everett (2003)	Big Pine Flat	No IMPDdataset	275	38	13.8	109		109	2.8642	1774-2002	1774-2002	1774	5.7	4														49.8					p. 36-37		244.7	1	Area burned-table		p. 40	1349-2002	1349-2002	DryMC	p. 18 no targeting	No	No	No	Many	No	Objective-Grid
Everett (2003)	Black Mountain	No IMPDdataset	270	33	12.2	138		138	4.1818	1349-2002	1349-2002	1349	5.2	2				17.9	7									32.2					p. 36-37		201.5	1	Area burned-table		p. 40	1349-2002	1349-2002	DryMC	p. 18 no targeting	No	No	No	Many	No	Objective-Grid
Everett et al. (2000)	Mud Creek	USMUD165-230	12757	490	3.84103	3901			7.96122	1750-1860	1750-1860	1750	2.7																				p. 215	11		1	Fire-year maps-sites/trees	Not explained	p. 215	1750-1860	1750-1860	DryPine	p. 210	No explanation	Yes	No explanation	Some	No explanation	Objective-Grid
Everett et al. (2000)	Nile Creek	USNIL1-11	3240	233	7.19136	2309			9.90987	1700-1860	1700-1860	1700	2.6																				p. 215	12.2		1	Fire-year maps-sites/trees	Not explained	p. 216	1700-1860	1750-1860	DryPine	p. 210	No explanation	Yes	No explanation	Some	No explanation	Objective-Grid
Farris (2009)	Mica Mountain	No IMPDdataset	2780	405	14.5683					1943-1998	1943-1998		2.2					9.2					25.5										p. 86	26.8		1	Fire atlas		p. 86	1937-2000	1937-2000	DryPine	p. 45	No explanation	Yes	No explanation	Some	No explanation	Objective-Grid
Farris et al. (2013)	Centennial Forest	No IMPDdataset	100	612	612					1707-1873	1707-1873	1707	1.8					2.7					5.4										p. 1027		9	3	Ratio-trees-Author	Percent of recorders	p. 1027	1707-1873	1707-1873	DryPine	p. 1023 Target + grid	No explanation	Yes	No explanation	Some	No explanation	Objective-Grid
Farris et al. (2013)	Mica Mountain	No IMPDdataset	2780	405	14.5683					1806-1893	1806-1893	1806	2.1					6.2					8										p. 1027		9.4	3	Ratio-trees-Author	Percent of recorders	p. 1027	1806-1893	1806-1893	DryPine	p. 1023 Target + grid	No explanation	Yes	No explanation	Some	No explanation	Objective-Grid
Farris et al. (2013)	Monument Canyon	No IMPDdataset	256	197	76.9531					1709-1892	1709-1892	1709	2.7					5.7					7.3										p. 1027		10.7	3	Ratio-trees-Author	Percent of recorders	p. 1027	1709-1892	1709-1892	DryPine	p. 1023 Target + grid	No explanation	Yes	No explanation	Some	No explanation	Objective-Grid
Fiegener (2002)	Teakettle	No IMPDdataset	90	61	67.7778					1614-1917	1614-1917	1614	4	3				6.7	6									17.4					p. 36		37.3	1	Fire-year maps-sites/trees	Convex hull-recorders	p. 35	1614-1917	1614-1917	DryMC	p. 9 All scarred trees	No explanation	Yes	No explanation	No	No explanation	Proximity/access
Fiegener (2002)	Teakettle	No IMPDdataset	90	61	67.78					1614-1917	1614-1917		4	3				6.7	6									17.4					p. 36		56.3	3	Ratio-trees-Author	Percent of recorders	p. 35	1614-1917	1614-1917	DryMC	p. 9 All scarred trees	No explanation	Yes	No explanation	No	No explanation	Proximity/access
Fule et al. (1997)	Camp Navajo	USCNV001	700	52	7.42857	473	19.56	473	24.182	1637-1883	1637-1883	1637	3.73	4	4.19	3.73	3.67	4.64	4	5.25	4.65	4.46	6.54	6	7.42	6.58	6.22	12.87	9	13.95	13.02	10.37	FHAES	19	12.7	4	Ratio-trees-FHAES		FHAES	1637-1883	1637-1883	DryPine	p. 897	Yes	Yes	No explanation	Some	No explanation	Objective-Grid
Fule et al. (2003a)	Galahad Point	USGPT001	410	31	7.56098		15.77	250	15.8529	1744-1879	1744-1879	1744	3.97	3	4.46	3.99	3.57	4.68	4	5.26	4.68	4.32	6.75	6	7.62	6.81	6.11	11.15	9	12.56	11.26	9.98	FHAES	12.5	10	4	Ratio-trees-FHAES		FHAES	1744-1879	1744-1879	DryPine	p. 468	No explanation	Yes	No explanation	Some	No explanation	No plots
Fule et al. (2003b)	Fire Point	USFP_001	135	39	28.8889	317	24.15	351	14.5342	1733-1879	1733-1879	1733	3.65	3.5	4.13	3.67	3.43	4.87	4.5	5.51	4.88	4.62	6.35	6	7.14	6.36	6.26	11.14	9	12.54	11.25	9.94	FHAES	13.6	10.2	4	Ratio-trees-FHAES		FHAES	1733-1879	1733-1879	DryPine	p. 132	No explanation	Yes	No explanation	Some	No explanation	No plots
Fule et al. (2003b)	Grandview	USGV_001	810	44	5.4321	308	27.68	316	11.4162	1702-1887	1679-1887	1679	7.12	6	8.08	7.17	6.73	7.4	6	8.4	7.46	6.86	9.25	8	10.49	9.3	8.74	14.73	11	16.35	14.89	12.61	FHAES	17.9	15.4	4	Ratio-trees-FHAES		FHAES	1702-1887	1679-1887	DryPine	p. 132	No explanation	Yes	No explanation	Some	No explanation	No plots
Fule et al. (2003b)	Powell Plateau	USPP_001	315	46	14.6032	443	24.78	485	19.5722	1720-1899	1720-1899	1720	3.25	3	3.68	3.27	2.99	4.49	4	4.95	4.53	3.77	9.56	7.5	10.85	9.63	8.97	13.52	11	14.98	13.68	11.49	FHAES	15.4	13	4	Ratio-trees-FHAES		FHAES	1720-1899	1720-1899	DryPine	p. 132	No explanation	Yes	No explanation	Some	No explanation	No plots
Fule et al. (2003b)	Rainbow Plateau	USRP_001	225	34	15.1111	238	21.64	297	13.7246	1715-1879	1715-1879	1715	4	4	4.52	4	3.8	5.29	4	6	5.31	5.03	7.81	7	8.87	7.85	7.47	13.93	10	15.17	14.1	11.34	FHAES	18	13	4	Ratio-trees-FHAES		FHAES	1715-1879	1715-1879	DryPine	p. 132	No explanation	Yes	No explanation	Some	No explanation	No plots
Fule et al. (2003b)	Swamp Ridge	USSR_001	270	30	11.1111	208	15.92	216	13.5678	1721-1879	1721-1879	1721	5.27	4.5	5.95	5.29	4.86	6.87	6	7.79	6.9	6.51	8.78	7	9.95	8.81	8.46	14.45	12	16.3	14.56	13.1	FHAES	17.1	14.1	4	Ratio-trees-FHAES		FHAES	1721-1879	1721-1879	DryPine	p. 132	No explanation	Yes	No explanation	Some	No explanation	No plots
Fule et al. (2003b); Dugan and Baker (2014)	Grandview	No IMPDdataset	644	44	6.83					1702-1887	1679-1887	1679	7.1	6				7.4	6				9.3	8				18.2	12	19.3	18.4	14	FHAES	25.7		1	Fire-year maps-sites/trees	Inverse distance weighting-plots	p. 11 Supp	1684-1879	1684-1879	DryPine	p. 132	No explanation	Yes	No explanation	Some	No explanation	No plots
Fule et al. (2009)	Lower Middle Mountain	USLMM001	150	20	13.3333		6.99	77	11.0157	1506-1868	1500-1886	1500	12.93	9.5	14.43	13.06	11.25	19.05	16	21.37	19.11	17.13	32.3	27	36.19	32.53	28.61	30.34	26	33.85	30.53	26.55	FHAES	46.8	46.9	4	Ratio-trees-FHAES		FHAES	1506-1868	1500-1886	DryMC	p. 1201--no target	No explanation	No	No explanation	Some	No explanation	No plots
Grissino-Mayer et al. (2004)	Benson Creek	USBCK001	200	23	11.5	98	14.13	158	11.1819	1729-1879	1729-1880	1729	7.89	8	8.88	7.89	7.29	7.89	8	8.88	7.89	7.29	9.38	10	10.51	9.31	8.9	14.76	13	16.68	14.86	13.54	FHAES	20.7	13.4	4	Ratio-trees-FHAES		FHAES	1729-1879	1729-1880	DryPine	p. 1711	No explanation	Yes	No explanation	Many	No	Many scarred trees
Grissino-Mayer et al. (2004)	Five Pine Canyon	USFPC001	200	15	7.5	59	4.24	133	31.3679	1703-1880	1703-1879	1703	6.77	5	7.6	6.82	6.03	6.77	5	7.6	6.82	6.03	11	11	12.47	11.05	10.68	15.79	14	17.46	15.96	13.37	FHAES	15.8	12.9	4	Ratio-trees-FHAES		FHAES	1703-1879	1703-1880	DryPine	p. 1711	No explanation	Yes	No explanation	Many	No	Many scarred trees
Grissino-Mayer et al. (2004)	Monument	USMNT001	200	18	9	51	8.67	79	9.11188	1654-1880	1654-1880	1654	20.55	21	22.7	20.59	17.62	22.6	21	25.28	22.63	20.18	25.11	21	27.77	25.15	21.6	33.25	31	37.44	33.16	31.43	FHAES	37.5	27.3	4	Ratio-trees-FHAES		FHAES	1654-1880	1654-1880	DryMC	p. 1711	No explanation	Yes	No explanation	Many	No	Many scarred trees
Grissino-Mayer et al. (2004)	Plateau	USPLT001	150	21	14	174	12.2	257	21.0656	1645-1879	1645-1880	1645	6.16	6	6.94	6.17	5.66	7.8	7	8.76	7.84	6.99	8.67	7	9.76	8.73	7.79	15.66	13	17.37	15.86	13.32	FHAES	15.2	11.6	4	Ratio-trees-FHAES		FHAES	1645-1879	1645-1880	DryPine	p. 1711	No explanation	Yes	No explanation	Many	No	Many scarred trees
Grissino-Mayer et al. (2004)	Smoothing Iron	USSMI001	200	23	11.5	62	10.12	91	8.99209	1685-1879	1685-1880	1685	13.44	9	14.49	13.45	10.84	16.54	18	18.02	16.49	13.77	21.5	20	24.29	21.51	20.55	25.83	24	29.03	25.74	24.11	FHAES	29	22.2	4	Ratio-trees-FHAES		FHAES	1685-1879	1685-1880	DryPine	p. 1711	No explanation	Yes	No explanation	Many	No	Many scarred trees
Grissino-Mayer et al. (2004)	Taylor Creek	USTCD001	100	16	16	40	10.19	58	5.69185	1748-1879	1748-1880	1748	18.71	19	20.98	18.69	18.42	21.83	22.5	24.06	21.94	22.16	21.83	22.5	24.06	21.94	22.16	26.65	26	30.17	26.72	25.51	FHAES	29.2	23.6	4	Ratio-trees-FHAES		FHAES	1748-1879	1748-1880	DryMC	p. 1711	No explanation	Yes	No explanation	Many	No	Many scarred trees
Grissino-Mayer et al. (2004)	Turkey Springs	USTRS001	200	28	14	87	11.11	143	12.8713	1707-1880	1786-1880	1786	10.81	9.5	12.09	10.88	9.55	10.81	9.5	12.09	10.88	9.55	13.31	10	14.88	13.33	11.86	20.94	17	23.48	21.14	18.49	FHAES	26.4	14.4	4	Ratio-trees-FHAES		FHAES	1707-1880	1707-1880	DryPine	p. 1711	No explanation	Yes	No explanation	Many	No	Many scarred trees
Heinlein et al. (2005)	San Francisco Peaks East	USSPE001	160	18	11.25	113	12.86	113	8.7869	1690-1892	1690-1892	1690	5.18	4	5.84	5.22	4.68	5.46	4	6.16	5.5	4.96	9.9	9	11.22	9.96	9.25	17.15	11	18.33	17.32	13.43	FHAES	23.2	18.1	4	Ratio-trees-FHAES		FHAES	1690-1892	1690-1892	DryMC	p. 309-not described	No explanation	No explanation	No explanation	No explanation	No explanation	Objective-Grid
Heinlein et al. (2005)	San Francisco Peaks West	USSPW001	160	16	10	143	11.49	143	12.4456	1612-1876	1612-1876	1612	5.39	5	6.11	5.42	5.12	5.39	5	6.11	5.42	5.12	9.1	8	10.3	9.13	8.77	15.34	11	16.9	15.5	12.88	FHAES	20.6	16.2	4	Ratio-trees-FHAES		FHAES	1612-1876	1612-1876	DryMC	p. 309-not described	No explanation	No explanation	No explanation	No explanation	No explanation	Objective-Grid
Heyerdahl (1997), Heyerdahl et al. (2001)	Baker City	USBCW001	3812	114	2.99		48.77	1082	22.1858	1646-1892	1646-1892		3.42	3	3.83	3.43	3.06	6.83	6	7.57	6.85	5.91	10.55	11	11.88	10.54	10.26	17.89	13	19.74	18.11	15.05	FHAES	15.3		1	Fire-year maps-sites/trees		p. 99	1646-1892	1634-1962	DryPine	p. 10 No target?	No explanation	No	No explanation	Many	No explanation	Objective-Grid
Heyerdahl (1997), Heyerdahl et al. (2001)	Baker City	USBCW001	3812	114	2.99056		48.77	1082	22.1858	1646-1892	1646-1892	1646	3.42	3	3.83	3.43	3.06	6.83	6	7.57	6.85	5.91	10.55	11	11.88	10.54	10.26	17.89	13	19.74	18.11	15.05	FHAES	22.7	16.5	4	Ratio-trees-FHAES		FHAES	1646-1892	1634-1962	DryPine	p. 10 No target?	No explanation	No	No explanation	Many	No explanation	Objective-Grid
Heyerdahl (1997), Heyerdahl et al. (2001)	Dugout	USDCR001	8585	215	2.5		98.64	2004	20.3163	1629-1899	1629-1899		3.07	2	3.42	3.09	2.68	8.39	9	9.4	8.36	7.67	11.82	11	13.34	11.81	11.31	21.18	17	23.75	21.39	18.71	FHAES	15.3		1	Fire-year maps-sites/trees		p. 99	1629-1899	1529-1926	DryPine	p. 10 No target?	No explanation	No	No explanation	Many	No explanation	Objective-Grid
Heyerdahl (1997), Heyerdahl et al. (2001)	Dugout	USDCR001	8585	215	2.50437		98.64	2004	20.3163	1629-1899	1629-1899	1629	3.07	2	3.42	3.09	2.68	8.39	9	9.4	8.36	7.67	11.82	11	13.34	11.81	11.31	21.18	17	23.75	21.39	18.71	FHAES	24.8	17.3	4	Ratio-trees-FHAES		FHAES	1629-1899	1529-1926	DryPine	p. 10 No target?	No explanation	No	No explanation	Many	No explanation	Objective-Grid
Heyerdahl (1997), Heyerdahl et al. (2001)	Imnaha	USIRC001	2095	110	5.25		55.86	558	9.98926	1687-1898	1687-1898		5.02	4	5.46	5.07	4.1	11.05	10	11.95	11.05	8.99	19.9	16	22.44	20	18.15	33.68	34	38.09	33.82	31.29	FHAES	28.4		1	Fire-year maps-sites/trees		p. 99	1687-1898	1632-1919	DryPine	p. 10 No target?	No explanation	No	No explanation	Many	No explanation	Objective-Grid
Heyerdahl (1997), Heyerdahl et al. (2001)	Imnaha	USIRC001	2095	110	5.2506		55.86	558	9.98926	1687-1898	1687-1898	1687	5.02	4	5.46	5.07	4.1	11.05	10	11.95	11.05	8.99	19.9	16	22.44	20	18.15	33.68	34	38.09	33.82	31.29	FHAES	37.5	24.1	4	Ratio-trees-FHAES		FHAES	1687-1898	1632-1919	DryPine	p. 10 No target?	No explanation	No	No explanation	Many	No explanation	Objective-Grid
Heyerdahl (1997), Heyerdahl et al. (2001)	Tucannon	USTUC001	2002	86	4.3		39.73	407	10.2441	1652-1898	1652-1898		5.72	4	6.33	5.75	4.9	9.83	8	10.53	9.89	7.77	26.22	23	29.8	26.41	24.81	39.46	27.5	43.25	39.8	32.79	FHAES	30.5		1	Fire-year maps-sites/trees		p. 99	1652-1898	1583-1898	DryPine	p. 10 No target?	No explanation	No	No explanation	Many	No explanation	Objective-Grid
Heyerdahl (1997), Heyerdahl et al. (2001)	Tucannon	USTUC001	2002	86	4.2957		39.73	407	10.2441	1652-1898	1652-1898	1652	5.72	4	6.33	5.75	4.9	9.83	8	10.53	9.89	7.77	26.22	23	29.8	26.41	24.81	39.46	27.5	43.25	39.8	32.79	FHAES	41.4	27.5	4	Ratio-trees-FHAES		FHAES	1652-1898	1583-1898	DryPine	p. 10 No target?	No explanation	No	No explanation	Many	No explanation	Objective-Grid
Heyerdahl et al. (2008)	McCormick Creek	USFAV001	148	17	11.4865		12.3	174	14.1463	1687-1898	1650-1900	1650	11.1	9	12.54	11.14	10.27	11.11	9	12.54	11.14	10.27	12.24	13	13.86	12.27	11.65	17.89	15	20.16	18	16.21	FHAES	19.4	15.4	4	Ratio-trees-FHAES		FHAES	1687-1898	1650-1900	DryPine	p. 4	No explanation	Yes	No explanation	Many	No explanation	No plots
Heyerdahl et al. (2012)	Middle Stein River	CASTN001	1105	155	14.03		100.29	1050	10.4696	1562-1937	1562-1937	1537	3.54	2	3.84	3.57	2.86	8.19	6	8.67	8.21	6.35	14.67	12.5	16.29	14.66	12.84	27.74	25	31.39	27.93	25.57	FHAES	40.49	20.98	4	Ratio-trees-FHAES		FHAES	1562-1937		DryMC	p. 91	No explanation	Yes	No explanation	Many	No explanation	Objective-Grid
Heyerdahl, no publication	Green Ridge	USGRR001	866	92	10.62		55.94	510	9.1169	1530-1892		1530	7.83	7	8.75	7.86	6.92	10.91	9	12.29	10.91	10.09	13.22	13	14.94	13.23	12.59	34.32	30	38.57	34.62	30.6	FHAES	42.96	18.95	4	Ratio-trees-FHAES		FHAES	1530-1892		DryMC	No explanation	No explanation	No explanation	No explanation	No explanation	No explanation	Objective-Grid
Heyerdahl, no publication	Lytle Creek	USLYT001	766	134	17.49		88.39	1115	12.6145	1478-1895		1478	5.55	4	6.03	5.6	4.51	7.34	6	7.85	7.37	5.8	9.79	8	10.72	9.8	8.21	26.5	22	29.77	26.7	23.67	FHAES	37.57	12.8	4	Ratio-trees-FHAES		FHAES	1478-1895		DryMC	No explanation	No explanation	No explanation	No explanation	No explanation	No explanation	Objective-Grid
Heyerdahl, no publication	McKay Creek	USKAY001	782	115	14.71		66.6	817	12.2673	1506-1895		1506	7.94	7	8.82	7.95	6.93	8.77	8	9.8	8.77	7.82	10.11	9	11.34	10.11	9.17	24.26	18	27.32	24.47	21.79	FHAES	35.3	15.6	4	Ratio-trees-FHAES		FHAES	1506-1895		DryMC	No explanation	No explanation	No explanation	No explanation	No explanation	No explanation	Objective-Grid
Huffman et al. (2015)	Mogollon Rim	No IMPDdataset	1135	133	11.7181	1023			7.69173	1670-1879	1670-1879	1670	2			1.9		3			2.9		8.5			8		11.8					p. 682-3		14.4	1	Fire-year maps-sites/trees	Convex hull-recorders	p. 683	1670-1879	1670-1879	DryMC	p. 681	No explanation	Yes	No explanation	Many	No explanation	No plots
Jones (2005)	Lubrecht	USLUB001	379	46	12.1372		21.83	376	17.224	1652-1886	1652-1886	1652	9	8	10.03	9.03	7.89	10.45	9	11.75	10.47	9.5	14.38	12.5	16.3	14.44	13.82	23.12	20	26.09	23.26	21.09	FHAES	27.4	19.9	4	Ratio-trees-FHAES		FHAES	1652-1886	1583-1898	DryPine	Unknown	No explanation	No explanation	No explanation	No explanation	No explanation	No explanation
Kernan and Hessl (2010)	Entiat	No IMPDdataset	15708	469	2.98574	1988			4.23881	1700-1850	1700-1850	1700	3.3										7					57.3					p. 125	13.1		1	Fire-year maps-sites/trees	Inverse distance weighting-plots	p. 125	1700-1850	1700-1850	DryPine	See Everett et al.	No explanation	Yes	No explanation	Some	No explanation	Objective-Grid
Kernan and Hessl (2010)	Nile Creek	No IMPDdataset	4033	232	5.75254	1446			6.23276	1700-1850	1700-1850	1700	3.3										10					46.2					p. 125	17		1	Fire-year maps-sites/trees	Inverse distance weighting-plots	p. 125	1700-1850	1700-1850	DryPine	See Everett et al.	No explanation	Yes	No explanation	Some	No explanation	Objective-Grid
Kernan and Hessl (2010)	South Deep	No IMPDdataset	10809	151	1.39698	296			1.96026	1700-1850	1700-1850	1700	9.3										26					58.1					p. 125	45.3		1	Fire-year maps-sites/trees	Inverse distance weighting-plots	p. 125	1700-1850	1700-1850	DryPine	See Everett et al.	No explanation	Yes	No explanation	Some	No explanation	Objective-Grid
Kernan and Hessl (2010)	Swauk	No IMPDdataset	12644	665	5.25941	4128			6.20752	1700-1850	1700-1850	1700	1.8										14					39.3					p. 125	15.8		1	Fire-year maps-sites/trees	Inverse distance weighting-plots	p. 125	1700-1850	1700-1850	DryPine	See Everett et al.	No explanation	Yes	No explanation	Some	No explanation	Objective-Grid
Margolis and Balmat (2009)	Santa Fe Watershed Dry Mixed Conifer	USSMC001	1200	65	5.41667	139	20.46	139	6.79374	1495-1879	1495-1880	1495	12.39	12	13.47	12.34	10.28	20.21	16	22.54	20.4	17.57	31.55	25	35.31	31.82	27.76	49.04	32	53.36	49.46	40.05	FHAES	74.7	52.6	4	Ratio-trees-FHAES		FHAES	1495-1879	1495-1880	DryMC	p. 2418-2419	No explanation	No explanation	Yes	Many	No explanation	Many scarred trees
Margolis and Balmat (2009)	Santa Fe Watershed Ponderosa Pine	USSPP001	1600	76	4.75	442	30.29	442	14.5923	1551-1879	1550-1880	1550	4.32	4	4.81	4.35	3.76	9.09	7	10.23	9.16	8.15	20.79	15.5	23.47	20.98	18.81	25.52	19	28.1	25.78	21.39	FHAES	39.8	26.5	4	Ratio-trees-FHAES		FHAES	1551-1879	1550-1880	DryPine	p. 2418-2419	No explanation	No explanation	Yes	Many	No explanation	Many scarred trees
Scholl and Taylor (2010)	Tuolomne River	No IMPDdataset	2125	209	9.83529					1575-1849	1575-1849	1575	1.2	1				2.4	2				10.7	9									p. 374	13		3	Ratio-sites-Author	Percent of plots	p. 375	1575-1849	1575-1849	DryMC	p. 366	No explanation	Yes	No explanation	Some	No explanation	Objective-Grid
Shapiro-Miller et al. (2007)	Powderhouse: 1924-1986	USPOW001	611	74	12.11		27.11	219	8.0782	1924-1986	1924-1986		31.5	31.5																			p. 1937	44.5		1	Fire atlas		p. 1937	1924-1986	1924-1986	DryPine	p. 1935	Not tree rings	Not tree rings	Not tree rings	Not tree rings	Not tree rings	Objective-Grid
Shapiro-Miller et al. (2007)	Powderhouse: 1924-1986	USPOW001	611	74	12.11		27.11	219	8.0782	1924-1986	1924-1986		31.5	31.5																			p. 1937	38.9	37.2	4	Ratio-trees-FHAES		FHAES	1924-1986	1924-1986	DryPine	p. 1935	Yes	No	No explanation	Some	No explanation	Objective-Grid
Shapiro-Miller et al. (2007)	Powderhouse: 1739-1889	USPOW001	611	74	12.1113		24.94	132	5.2927	1739-1889		1739	6.82	4.5	7.27	6.84	5.35	10	10	10.91	9.97	8.36	18.75	16	20.87	18.63	16.8	23.78	19	26.7	23.89	21.67	FHAES	32.95	19.16	4	Ratio-trees-FHAES		FHAES	1739-1889	None	DryPine	p. 1935	Yes	No	No explanation	Some	No explanation	Objective-Grid
Taylor (2000)	Prospect Peak: Jeffrey Pine	No IMPDdataset	473	36	7.61099	361			10.0278	1656-1849	1656-1849	1656	4.9	4					6										16				p. 91	24.5		1	Fire-year maps-sites/trees	Expert fire boundaries	p. 95	1656-1849	1656-1849	DryPine	No explanation	No explanation	No explanation	No explanation	Some	No explanation	Objective-Grid
Taylor (2000)	Prospect Peak: Jeffrey Pine-White Fir	No IMPDdataset	868	22	2.53456	191			8.68182	1656-1849	1656-1849		7.5	5					10										29.8				p. 91	31.3		1	Fire-year maps-sites/trees	Expert fire boundaries	p. 95	1656-1849	1656-1849	DryMC	No explanation	No explanation	No explanation	No explanation	Some	No explanation	Objective-Grid
Taylor and Skinner (1998)	Thompson Ridge: 1626-1849	No IMPDdataset	1570	204	12.9936					1626-1849	1626-1849	1626		14.5																			p. 293	19		2	Ratio-sites-Author	Percent of plots	p. 293	1626-1849	1626-1849	DryMC	p. 289	No explanation	Yes	No explanation	Some	No explanation	Objective-Grid
Taylor and Skinner (1998)	Thompson Ridge: 1850-1904	No IMPDdataset	1570	204	12.99					1850-1904	1850-1904			12.5																			p. 293	12.3		2	Ratio-sites-Author	Percent of plots	p. 293	1850-1904	1850-1904	DryMC	p. 289	No explanation	Yes	No explanation	Some	No explanation	Objective-Grid
Taylor and Skinner (1998)	Thompson Ridge: 1905-1992	No IMPDdataset	1570	204	12.99					1905-1992	1905-1992			21.5																			p. 293	25.5		2	Ratio-sites-Author	Percent of plots	p. 293	1905-1992	1905-1992	DryMC	p. 289	No explanation	Yes	No explanation	Some	No explanation	Objective-Grid
Taylor and Skinner (2003)	Hayfork: 1628-1849	USNC_001	2325	329	14.1505	1778			5.40426	1628-1849	1628-1849	1628	5.17	5	5.72	5.19	4.45	5.17	5	5.72	5.19	4.45	27	30	30.29	27.07	24.31	23	12.5	21.91	22.86	14.67	FHAES	20		2	Ratio-sites-Author	Percent of plots	p. 710	1628-1849	1628-1849	DryMC	No explanation	No explanation	No explanation	No explanation	Many	No explanation	Objective-Grid
Taylor and Skinner (2003)	Hayfork: 1850-1904	USNC_001	2325	329	14.15	1778			5.4043	1850-1904	1850-1904		10.25	11	11.55	10.28	10.11	10.25	11	11.55	10.28	10.11	10.25	11	11.55	10.28	10.11						FHAES	18		2	Ratio-sites-Author	Percent of plots	p. 710	1850-1904	1850-1904	DryMC	No explanation	No explanation	No explanation	No explanation	Many	No explanation	Objective-Grid
Touchan et al. (1996)	Clear Creek Campground	USCCC001	130	20	15.3846		10.93	204	18.6642	1664-1860	1664-1860	1664	5.6	3	5.89	5.63	4.26	8.17	6	9.09	8.18	7.17	13.07	13	14.81	13.12	12.57	15.49	13	17.38	15.61	13.76	p. 39	17.9	16.5	4	Ratio-trees-FHAES		FHAES	1664-1860	1664-1860	DryPine	p. 36	No explanation	Yes	No explanation	Many	No explanation	No explanation
Touchan et al. (1996)	Gallina Mesa	USGAM001	285	25	8.77193		15.29	228	14.9117	1663-1870	1663-1870	1663	5.05	4	5.67	5.08	4.53	7.96	8	8.98	7.96	7.5	11.5	11.5	12.85	11.52	11.47	18.32	13	20.07	18.54	15.15	FHAES	24.7	20.2	4	Ratio-trees-FHAES		FHAES	1663-1870	1663-1870	DryMC	p. 36	No explanation	Yes	No explanation	Many	No explanation	No explanation
Veblen et al. (2000)	BM6	USBM-006	89	11	12.3596		6.37	22	3.45369	1654-1859	1650-1920	1650	103	103				103	103				103	103				81.43	73	89.62	80.88	81.17	FHAES	100	100	4	Ratio-trees-FHAES		FHAES	1654-1859	1650-1920	DryPine	No explanation	No explanation	No explanation	Yes	No explanation	No explanation	Old forests
Veblen et al. (2000)	BM10	USBM-010	119	7	5.88235		4.83	9	1.86335	1667-1867	1650-1920	1650	40	49	41.29	39.84	29.59	40	49	41.29	39.84	29.59	63	70	67.05	63.48	64.36	100.5	100.5				FHAES	112.6	67.9	4	Ratio-trees-FHAES		FHAES	1667-1867	1650-1920	DryPine	No explanation	No explanation	No explanation	Yes	No explanation	No explanation	Old forests
Veblen et al. (2000)	BM15	USBM-015	105	37	35.24		18.52	86	4.6436	1679-1886	1650-1920	1650	7.96	6.5	8.92	8.04	7.01	10.05	7	11.27	10.15	8.89	17.36	17	19.63	17.43	17.02	29.81	24	32.35	30.12	24.13	FHAES	44.92	26.97	4	Ratio-trees-FHAES		FHAES	1679-1886	1650-1920	DryPine	No explanation	No explanation	No explanation	Yes	No explanation	No explanation	Old forests
Veblen et al. (2000)	BM18	USBM-018	95	21	22.1053		10.23	34	3.32356	1654-1879	1650-1920	1650	51.25	46	58.16	51.51	49.28	51.25	46	58.16	51.51	49.28	68.33	68	75.38	68.58	69.17	78.08	46	88.61	78.98	71.65	FHAES	103.5	77.5	4	Ratio-trees-FHAES		FHAES	1654-1880	1650-1920	DryPine	No explanation	No explanation	No explanation	Yes	No explanation	No explanation	Old forests
Veblen et al. (2000)	BM22	USBM-022	148	11	7.43		4.34	12	2.76498	1709-1850	1650-1920	1650	47	31	53.51	47.39	45.28	47	31	53.51	47.39	45.28	47	31	53.51	47.39	45.28						FHAES	61.9	49.8	4	Ratio-trees-FHAES		FHAES	1709-1850	1650-1920	DryPine	No explanation	No explanation	No explanation	Yes	No explanation	No explanation	Old forests
Veblen et al. (2000)	BM23	USBM-023	164	12	7.31707		8.77	19	2.16648	1723-1896	1650-1920	1650	28.83	23	31.98	28.9	24.99	29.6	21	32.38	29.65	24.75	29.6	21	32.38	29.65	24.75	64	66	70.78	63.59	63.59	FHAES	80.3	53.4	4	Ratio-trees-FHAES		FHAES	1723-1896	1650-1920	DryPine	No explanation	No explanation	No explanation	Yes	No explanation	No explanation	Old forests
Wright (1996); Wright and Agee (2004)	Teanaway Demonstration Project	USTDP001	30000	92	0.306667		44.53	842	18.9086	1716-1890	1716-1890	1716	2.04	2	2.3	2.05	1.86	5.18	3	5.73	5.22	4.42	14.22	8	14.87	14.25	10.73	16.26	11	18	16.43	13.82	FHAES	26		1	Fire-year maps-sites/trees	Expert fire boundaries	p. 78-81	1716-1890	1716-1890	DryPine	p. 446	Yes	Yes	No explanation	Some	No explanation	Objective-Grid
Wright (1996); Wright and Agee (2004)	Teanaway Demonstration Project	USTDP001	30000	92	0.31		44.53	842	18.9086	1716-1890	1716-1890		2.04	2	2.3	2.05	1.86	5.18	3	5.73	5.22	4.42	14.22	8	14.87	14.25	10.73	16.26	11	18	16.43	13.82	FHAES	20.2	16	4	Ratio-trees-FHAES	*	FHAES	1716-1890	1716-1890	DryPine	p. 446	Yes	Yes	No explanation	Some	No explanation	Objective-Grid
																																											p. 45		x	Not mentioned	Some		Grid
																																											p. 1935		Not tree rings	Not tree rings	Not tree rings		Grid
																																											p. 1935	x	No	Not mentioned	Some		Grid
																																											p. 289		x	Not mentioned	Some		Stratified semi-grid
																																											No explanation	No explanation	No explanation	No explanation	Many		Stratified semi-grid
[truncated: 14 more columns]
