# Supplementary material for: Restoring and managing low-severity fire in dry-forest landscapes of the western USA
Source: PLoS One. 2017 Feb 15;12(2):e0172288. doi: 10.1371/journal.pone.0172288 (PMC5310858; doi:10.1371/journal.pone.0172288)
Supplement: S2 Dataset — (XLS) [file pone.0172288.s002.xls]

## Sheet: MergedDataset
Author	Site	IMPDdataset	SampleArea(ha)	ScarredTrees	ScarredTrees/100ha	TotalScars	MeanTotalScarredTrees	TotalEvents	MeanScars/ScarredTree	FIAnalysisYears	FIAuthorsYears	FIBegins	WeibMeanITFI	Predicted FR/PMFI	VegType	Targeting	TargetBestInfoLongestRecord	TargetMultiScarred	TargetClusters	TargetDeadWood	TargetSpecies	TargetPlots	TargetStudyAreas	FireSeverity	FireSeveritySource	FireSeverityComments	State	StateCode	LatSource	LongSource	Latitude	Longitude	UTM_E	UTM_N	Datum	CalPred
Allen (1989)	Frijoles Canyon	USBA1001-5001not used	6600	75	1.13636	1160			15.4667	1598-1899	1598-1899	1598		30.88	DryPine	p. 38	No explanation	Yes	Yes	Many	No	No explanation	No explanation	No	Not studied		NM	7	Map	Map	35.801	-106.314				Calibration
Arabas et al. (2006)	Lava Cast Forest	USLCF001	1100	85	7.73	304	34.49	203	5.89	1458-1859	1458-2001	1458	37	83.25	DryMC	p. 1111	No explanation	Yes	No explanation	Many	Ponderosa pine	No explanation	Park or wilderness	No	Not studied	No discussion regarding fire severity	OR	8	43 47 30 N	121 17 30 W	43.7917	-121.292	636627	4849495		Calibration
Baisan and Swetnam (1990)	Mica Mountain	USRIN001	1600	44	2.75	900	13.62	628	46.1087	1657-1893	1657-1893	1657	12.48	15	DryPine	p. 1562	No explanation	No	Yes	Many	No	Range of settings/gradient	No explanation	No	Not studied	p. 1565 discusses high-severity fire	AZ	1	32.2 N	-110.5 E	32.2	-110.5	0	0		Calibration
Beaty and Taylor (2001)	Combined study areas	No IMPDdataset	427	56	13.1148	256			4.57143	1616-1997	1616-1997	1616		28.2	DryPine	p. 958	No explanation	Yes	No	No explanation	No explanation	Objective-Grid	No explanation	Yes	Age structure-plots/aerial photos		CA	2	Map	Map	40.08	-121.28				Calibration
Beaty and Taylor (2001)	North-facing	No IMPDdataset	105	8	7.61905	17			2.125	1616-1997	1616-1997	1616		42.5	DryMC	p. 958	No explanation	Yes	No	No explanation	No explanation	Objective-Grid	No explanation	Yes	Age structure-plots/aerial photos		CA	2	Map	Map	40.08	-121.28				Calibration
Beaty and Taylor (2001)	Northern headwaters	No IMPDdataset	102	15	14.7059	50			3.33333	1795-1997	1795-1997	1795		27.2	DryMC	p. 958	No explanation	Yes	No	No explanation	No explanation	Objective-Grid	No explanation	Yes	Age structure-plots/aerial photos		CA	2	Map	Map	40.08	-121.28				Calibration
Beaty and Taylor (2001)	South-facing	No IMPDdataset	134	19	14.1791	160			8.42105	1714-1997	1714-1997	1714		17.4	DryMC	p. 958	No explanation	Yes	No	No explanation	No explanation	Objective-Grid	No explanation	Yes	Age structure-plots/aerial photos		CA	2	Map	Map	40.08	-121.28				Calibration
Beaty and Taylor (2001)	Southern headwaters	No IMPDdataset	87	14	16.092	29			2.07143	1642-1997	1642-1997	1642		37.2	DryMC	p. 958	No explanation	Yes	No	No explanation	No explanation	Objective-Grid	No explanation	Yes	Age structure-plots/aerial photos		CA	2	Map	Map	40.08	-121.28				Calibration
Bekker and Taylor (2001)	White fir-Jeffrey pine	No IMPDdataset	537	18	3.35196	161			8.94444	1710-1904	1710-1904	1710		21.5	DryMC	No-all non-rotten	No explanation	No	No	No explanation	No explanation	Objective-Grid	No explanation	Yes	Age structure-plots/aerial photos		CA	2	Map	Map	40.7	-121.61				Calibration
Bekker and Taylor (2001)	White fir-Sugar pine	No IMPDdataset	335	9	2.68657	79			8.77778	1658-1904	1658-1904	1658		33.7	DryMC	No-all non-rotten	No explanation	No	No	No explanation	No explanation	Objective-Grid	No explanation	Yes	Age structure-plots/aerial photos		CA	2	Map	Map	40.7	-121.61				Calibration
Bigio (2013)	Haflin Canyon	USHAF001	600	19	3.16667		13.62	65	4.77239	1685-1870	1685-1870	1685	42.11	50.8	DryPine	p. 50 implies	No explanation	No explanation	No explanation	No explanation	No explanation	No explanation	No explanation	Yes	Age structure-plots		CO	3	37.365701 N	107.835488 W	37.3657	-107.835				Calibration
Bigio (2013)	Steven's Canyon	USSTE001	1000	28	2.8		12.22	72	5.89198	1626-1870	1626-1870	1626	37.56	74	DryPine	p. 50 implies	No explanation	No explanation	No explanation	No explanation	No explanation	No explanation	No explanation	Yes	Age structure-plots		CO	3	37.407654	107.803325	37.4077	-107.803				Calibration
Bigio et al. (2010)	Vallecito Country Market	USVCM001	100	17	17		7.63	75	9.82962	1679-1879	1679-1879	1679	27.75	32.6	DryMC	p. 1050	No explanation	No explanation	Yes	Some	No explanation	No explanation	No explanation	Yes	Age structure-plots		CO	3	37.437846	107.561018	37.4378	-107.561	0	0		Calibration
Bork (1984)	Cabin Lake	No IMPDdataset	97	31	31.9588					1460-1900	1460-1900	1460		79	DryPine	p. 11	Yes	No explanation	No explanation	Many	Ponderosa pine	Many scarred trees	Range of settings/gradient	No	Not studied		OR	8	Map	Map	43.69	-121.47	0	0		Calibration
Bork (1984)	Lookout Mountain	No IMPDdataset	97	48	49.4845					1416-1900	1416-1900	1416		77	DryPine	p. 11	Yes	Yes	No explanation	Many	Ponderosa pine	Many scarred trees	Range of settings/gradient	No	Not studied	p. 20 Mentions 1000 ac. high severity fire	OR	8	Map	Map	43.69	-121.47	0	0		Calibration
Bork (1984)	Pringle Butte	No IMPDdataset	97	35	36.0825					1362-1900	1362-1900	1362		31	DryPine	p. 11	Yes	No explanation	No explanation	Many	Ponderosa pine	Many scarred trees	Range of settings/gradient	No	Not studied		OR	8	Map	Map	43.69	-121.47	0	0		Calibration
Brown and Sieg (1996)	Jewel Cave East	USJCE001	150	16	10.67	96	13.38	96	7.1749	1591-1890	1591-1890	1591	33.58	40.52	DryPine	p. 99	Yes	Yes	No explanation	Many	No explanation	Range of settings/gradient	Park or wilderness	No	Not studied	p. 104 mentions stand-replacing fire in mid-1500s/early 1600s	SD	9	43 44.0 N	103 50.0 W	43.7333	-103.833	0	0		Calibration
Brown and Wu (2005)	Archuleta Mesa	USACH024	307	52	16.9381					1632-1871	1632-1871	1632	23.13	32.1	DryPine	p. 3032	No explanation	Yes	No explanation	Some	No explanation	No plots	No explanation	No	Age structure-pools only	Pulses not studied in relation to fires	CO	3	37 10 N	107 15 W	37.16	-107.25	0	0		Calibration
Brown et al. (2008)	Mount Rushmore	No IMPDdataset	517	29	5.60928	913			31.4828	1529-1893	1529-1893	1529		30	DryPine	p. 1987	No explanation	Yes	No explanation	Many	No explanation	Objective-Grid	No explanation	Yes	Age structure-plots		SD	9	Map	Map	43.88	-103.45	0	0		Calibration
Danzer (1998)	Pat Scott Peak	USPSC001	100	29	29		12.31	248	20.1462	1688-1879	1689-1880	1689	13.06	17.7	DryMC	p. 34	No explanation	Yes	No explanation	Many	No explanation	No plots	Proximity/access	Yes	Age structure-plots	p. 84,89 late crown fires; pulses not studied in relation to fires	AZ	1	31.43325 N	-110.3453 E	31.43	-110.35	0	0		Calibration
Dieterich (1983)	Thomas Creek	USTHC001	166	21	12.6506		15.05	167	11.0963	1700-1900	1700-1900	1700	17.31	22.1	DryMC	p. 1711	Yes	No explanation	Yes	No	No explanation	No plots	Remnant old trees	No	Not studied	p. 28 no high-severity fire in last 300 years	AZ	1	33.66165 N	-109.284 E	33.66	-109.28	0	0		Calibration
Dieterich and Hibbert (1990)	Battle Flat	USBFL001	87	10	11.49		5.6	144	14.4	1700-1874	1700-1874	1700	6.31	7.2	DryPine	p. 170 dead trees	No explanation	No explanation	Yes	Many	No explanation	No explanation	Proximity/access	No	Not studied		AZ	1	34.301447 N	-112.34907 E	34.3	-112.35	0	0	0	Calibration
Donnegan et al. (2001)	Badger Mountain	USBAD001	100	55	55		27.53	90	3.26916	1748-1892	1748-1892	1748	92.84	94.1	DryMC	p. 1528	No explanation	Yes	Yes	No	No explanation	Many scarred trees	National Forest	No	Not studied	p. 1533 says high-severity fire unlikely in open stands	CO	3	39.07	-105.55	39.07	-105.55	0	0		Calibration
Donnegan et al. (2001)	China Wall	USCHI001	100	9	9		6.33	16	2.52765	1726-1891	1726-1891	1726		138.3	DryPine	p. 1528	No explanation	Yes	Yes	No	No explanation	Many scarred trees	National Forest	No	Not studied	p. 1533 says high-severity fire unlikely in open stands	CO	3	39 07 N	105 28 W	39.11	-105.46	0	0		Calibration
Donnegan et al. (2001)	Salt Creek	USSAL001	100	9	9		4.28	21	4.90654	1548-1879	1548-1879	1548	89.07	106.7	DryPine	p. 1528	No explanation	Yes	Yes	No	No explanation	Many scarred trees	National Forest	No	Not studied	p. 1533 says high-severity fire unlikely in open stands	CO	3	38 55 N	105 57 W	38.91	-105.95	0	0		Calibration
Everett (2003)	Big Pine Flat	No IMPDdataset	275	38	13.8	109		109	2.8642	1774-2002	1774-2002	1774		327.16	DryMC	p. 18 no targeting	No	No	No	Many	No	Objective-Grid	Remnant unlogged area	Yes	Age structure-plots	p. 120 reports age cap and suggest high-severity fire	CA	2	34 19 N	117 00 W	34.3167	-117				Calibration
Everett (2003)	Black Mountain	No IMPDdataset	270	33	12.2	138		138	4.1818	1349-2002	1349-2002	1349		269.41	DryMC	p. 18 no targeting	No	No	No	Many	No	Objective-Grid	Remnant unlogged area	Yes	Age structure-plots	p. 120 reports age cap and suggest high-severity fire	CA	2	33 49 N	116 44 W	33.8167	-116.733	0	0		Calibration
Everett et al. (2000)	Mud Creek	USMUD165-230	12757	490	3.84103	3901			7.96122	1750-1860	1750-1860	1750		11	DryPine	p. 210	No explanation	Yes	No explanation	Some	No explanation	Objective-Grid	No explanation	No	Not studied	p. 219 small high-severity fire; p. 220 OS indicates low-sever	WA	10	47 48 N	120 20 W	47.8	-120.33	0	0		Calibration
Everett et al. (2000)	Nile Creek	USNIL1-11	3240	233	7.19136	2309			9.90987	1700-1860	1700-1860	1700		12.2	DryPine	p. 210	No explanation	Yes	No explanation	Some	No explanation	Objective-Grid	No explanation	No	Not studied	p. 219 small high-severity fire; p. 220 OS indicates low-sever	WA	10	47 48 N	120 20 W	47.8	-120.33	0	0		Calibration
Farris et al. (2013)	Centennial Forest	No IMPDdataset	100	612	612					1707-1873	1707-1873	1707		12.03	DryPine	p. 1023 Target + grid	No explanation	Yes	No explanation	Some	No explanation	Objective-Grid	Proximity/access	No	Not studied		AZ	1	Map	Map	35.14	-111.72				Calibration
Farris et al. (2013)	Mica Mountain	No IMPDdataset	2780	405	14.5683					1806-1893	1806-1893	1806		12.57	DryPine	p. 1023 Target + grid	No explanation	Yes	No explanation	Some	No explanation	Objective-Grid	Proximity/access	No	Not studied		AZ	1	Map	Map	32.22	-110.54				Calibration
Farris et al. (2013)	Monument Canyon	No IMPDdataset	256	197	76.9531					1709-1892	1709-1892	1709		14.31	DryPine	p. 1023 Target + grid	No explanation	Yes	No explanation	Some	No explanation	Objective-Grid	Proximity/access	No	Not studied		NM	7	Map	Map	35.79	-106.62				Calibration
Fiegener (2002)	Teakettle	No IMPDdataset	90	61	67.7778					1614-1917	1614-1917	1614		49.87	DryMC	p. 9 All scarred trees	No explanation	Yes	No explanation	No	No explanation	Proximity/access	Experimental forest	No	Not studied		CA	2	36 58 N	-119 2	36.97	-119.033				Calibration
Fiegener (2002)	Teakettle	No IMPDdataset	90	61	67.78					1614-1917	1614-1917			75.31	DryMC	p. 9 All scarred trees	No explanation	Yes	No explanation	No	No explanation	Proximity/access	Experimental forest	No	Not studied		CA	2	36 58 N	-119 2	36.97	-119.033				Calibration
Fule et al. (1997)	Camp Navajo	USCNV001	700	52	7.42857	473	19.56	473	24.182	1637-1883	1637-1883	1637	13.02	19	DryPine	p. 897	Yes	Yes	No explanation	Some	No explanation	Objective-Grid	No explanation	No	Age structure-pools only	Implies was low-severity p. 905, but not stated	AZ	1	35.25	-111.87	35.25	-111.87	0	0		Calibration
Fule et al. (2003a)	Galahad Point	USGPT001	410	31	7.56098		15.77	250	15.8529	1744-1879	1744-1879	1744	11.26	12.5	DryPine	p. 468	No explanation	Yes	No explanation	Some	No explanation	No plots	Range of settings/gradient	Yes	Age structure-plots		AZ	1	Map	Map	36.27	-112.24	389212	4014684		Calibration
Fule et al. (2003b)	Fire Point	USFP_001	135	39	28.8889	317	24.15	351	14.5342	1733-1879	1733-1879	1733	11.25	13.6	DryPine	p. 132	No explanation	Yes	No explanation	Some	No explanation	No plots	Park or wilderness	No	Age structure-plots/aerial photos	p. 133 suggests no large patches found	AZ	1	36 21 21 N	112 21 39 W	36.35	-112.36	377901	4024071		Calibration
Fule et al. (2003b)	Grandview	USGV_001	810	44	5.4321	308	27.68	316	11.4162	1702-1887	1679-1887	1679	14.89	17.9	DryPine	p. 132	No explanation	Yes	No explanation	Some	No explanation	No plots	Park or wilderness	No	Age structure-plots/aerial photos	p. 133 suggests no large patches found	AZ	1	35 59 46 N	111 59 07 W	36	-111.98	411189	3983764		Calibration
Fule et al. (2003b)	Powell Plateau	USPP_001	315	46	14.6032	443	24.78	485	19.5722	1720-1899	1720-1899	1720	13.68	15.4	DryPine	p. 132	No explanation	Yes	No explanation	Some	No explanation	No plots	Park or wilderness	No	Age structure-plots/aerial photos	p. 133 suggests no large patches found	AZ	1	36 17 51 N	112 23 37 W	36.3	-112.4	374864	4017646		Calibration
Fule et al. (2003b)	Rainbow Plateau	USRP_001	225	34	15.1111	238	21.64	297	13.7246	1715-1879	1715-1879	1715	14.1	18	DryPine	p. 132	No explanation	Yes	No explanation	Some	No explanation	No plots	Park or wilderness	No	Age structure-plots/aerial photos	p. 133 suggests no large patches found	AZ	1	36 18 40 N	112 19 06 W	36.31	-112.31	381647	4019059		Calibration
Fule et al. (2003b)	Swamp Ridge	USSR_001	270	30	11.1111	208	15.92	216	13.5678	1721-1879	1721-1879	1721	14.56	17.1	DryPine	p. 132	No explanation	Yes	No explanation	Some	No explanation	No plots	Park or wilderness	No	Age structure-plots/aerial photos	p. 133 suggests no large patches found	AZ	1	36 20 11 N	112 17 02 W	36.33	-112.28	384772	4021824		Calibration
Fule et al. (2003b); Dugan and Baker (2014)	Grandview	No IMPDdataset	644	44	6.83					1702-1887	1679-1887	1679	18.4	25.7	DryPine	p. 132	No explanation	Yes	No explanation	Some	No explanation	No plots	Park or wilderness	No	Age structure-plots/aerial photos	p. 133 suggests no large patches found	AZ	1	35 59 46 N	111 59 07 W	36	-111.98	411189	3983764		Calibration
Fule et al. (2009)	Lower Middle Mountain	USLMM001	150	20	13.3333		6.99	77	11.0157	1506-1868	1500-1886	1500	30.53	46.8	DryMC	p. 1201--no target	No explanation	No	No explanation	Some	No explanation	No plots	No explanation	Yes	Age structure-plots	p. 1205 calls it historical frequent surface fires	CO	3	Map	Map	37.3	-107.29	302381	4130870		Calibration
Grissino-Mayer et al. (2004)	Benson Creek	USBCK001	200	23	11.5	98	14.13	158	11.1819	1729-1879	1729-1880	1729	14.86	20.7	DryPine	p. 1711	No explanation	Yes	No explanation	Many	No	Many scarred trees	Mountain range/plateau	No	Not studied	p. 1714 were likely low sev. for so many trees to survive	CO	3	37 08 N	106 52 W	37.13	-106.86	588977	4.09534e+06		Calibration
Grissino-Mayer et al. (2004)	Five Pine Canyon	USFPC001	200	15	7.5	59	4.24	133	31.3679	1703-1880	1703-1879	1703	15.96	15.8	DryPine	p. 1711	No explanation	Yes	No explanation	Many	No	Many scarred trees	Mountain range/plateau	No	Not studied	p. 1714 were likely low sev. for so many trees to survive	CO	3	37 41 N	108 41 W	37.68	-108.68	233038	4.09908e+06		Calibration
Grissino-Mayer et al. (2004)	Monument	USMNT001	200	18	9	51	8.67	79	9.11188	1654-1880	1654-1880	1654	33.16	37.5	DryMC	p. 1711	No explanation	Yes	No explanation	Many	No	Many scarred trees	Mountain range/plateau	No	Not studied	p. 1714 were likely low sev. for so many trees to survive	CO	3	37 19 N	107 12 W	37.31	-107.2	677962	4.09674e+06		Calibration
Grissino-Mayer et al. (2004)	Plateau	USPLT001	150	21	14	174	12.2	257	21.0656	1645-1879	1645-1880	1645	15.86	15.2	DryPine	p. 1711	No explanation	Yes	No explanation	Many	No	Many scarred trees	Mountain range/plateau	No	Not studied	p. 1714 were likely low sev. for so many trees to survive	CO	3	37 38 N	108 28 W	37.63	-108.46	233038	4.09908e+06		Calibration
Grissino-Mayer et al. (2004)	Smoothing Iron	USSMI001	200	23	11.5	62	10.12	91	8.99209	1685-1879	1685-1880	1685	25.74	29	DryPine	p. 1711	No explanation	Yes	No explanation	Many	No	Many scarred trees	Mountain range/plateau	No	Not studied	p. 1714 were likely low sev. for so many trees to survive	CO	3	37 32 N	108 21 W	37.53	-108.35	233038	4.09908e+06		Calibration
Grissino-Mayer et al. (2004)	Taylor Creek	USTCD001	100	16	16	40	10.19	58	5.69185	1748-1879	1748-1880	1748	26.72	29.2	DryMC	p. 1711	No explanation	Yes	No explanation	Many	No	Many scarred trees	Mountain range/plateau	No	Not studied	p. 1714 were likely low sev. for so many trees to survive	CO	3	37 36 N	108 13 W	37.6	-108.21	233038	4.09908e+06		Calibration
Grissino-Mayer et al. (2004)	Turkey Springs	USTRS001	200	28	14	87	11.11	143	12.8713	1707-1880	1786-1880	1786	21.14	26.4	DryPine	p. 1711	No explanation	Yes	No explanation	Many	No	Many scarred trees	Mountain range/plateau	No	Not studied	p. 1714 were likely low sev. for so many trees to survive	CO	3	37 18 N	107 10 W	37.3	-107.16	677962	4.09674e+06		Calibration
Heinlein et al. (2005)	San Francisco Peaks East	USSPE001	160	18	11.25	113	12.86	113	8.7869	1690-1892	1690-1892	1690	17.32	23.2	DryMC	p. 309-not described	No explanation	No explanation	No explanation	No explanation	No explanation	Objective-Grid	Mountain range/plateau	No	Not studied	p. 1714 were likely low sev. for so many trees to survive	AZ	1	35.32	-111.61	35.32	-111.61	0	0		Calibration
Heinlein et al. (2005)	San Francisco Peaks West	USSPW001	160	16	10	143	11.49	143	12.4456	1612-1876	1612-1876	1612	15.5	20.6	DryMC	p. 309-not described	No explanation	No explanation	No explanation	No explanation	No explanation	Objective-Grid	Mountain range/plateau	No	Not studied	p. 1714 were likely low sev. for so many trees to survive	AZ	1	35.32	-111.61	35.32	-111.61	0	0		Calibration
Heyerdahl (1997), Heyerdahl et al. (2001)	Baker City	USBCW001	3812	114	2.99		48.77	1082	22.1858	1646-1892	1646-1892		18.11	15.3	DryPine	p. 10 No target?	No explanation	No	No explanation	Many	No explanation	Objective-Grid	Range of settings/gradient	Yes	Inference/dating	Assumed low-sev. if scars abund, only dated if PICO/LAO	OR	8	44.784	118.00	44.784	-118.004	0	0		Calibration
Heyerdahl (1997), Heyerdahl et al. (2001)	Baker City	USBCW001	3812	114	2.99		48.77	1082	22.1858	1646-1892	1646-1892		18.11	22.7	DryPine	p. 10 No target?	No explanation	No	No explanation	Many	No explanation	Objective-Grid	Range of settings/gradient	Yes	Inference/dating	Assumed low-sev. if scars abund, only dated if PICO/LAO	OR	8	44.784	118.00	44.784	-118.004	0	0		Calibration
Heyerdahl (1997), Heyerdahl et al. (2001)	Dugout	USDCR001	8585	215	2.5		98.64	2004	20.3163	1629-1899	1629-1899		21.39	15.3	DryPine	p. 10 No target?	No explanation	No	No explanation	Many	No explanation	Objective-Grid	Range of settings/gradient	Yes	Inference/dating	Assumed low-sev. if scars abund, only dated if PICO/LAO	OR	8	44.207	118.363	44.207	-118.363	0	0		Calibration
Heyerdahl (1997), Heyerdahl et al. (2001)	Dugout	USDCR001	8585	215	2.5		98.64	2004	20.3163	1629-1899	1629-1899		21.39	24.8	DryPine	p. 10 No target?	No explanation	No	No explanation	Many	No explanation	Objective-Grid	Range of settings/gradient	Yes	Inference/dating	Assumed low-sev. if scars abund, only dated if PICO/LAO	OR	8	44.207	118.363	44.207	-118.363	0	0		Calibration
Heyerdahl (1997), Heyerdahl et al. (2001)	Imnaha	USIRC001	2095	110	5.25		55.86	558	9.98926	1687-1898	1687-1898		33.82	28.4	DryPine	p. 10 No target?	No explanation	No	No explanation	Many	No explanation	Objective-Grid	Range of settings/gradient	Yes	Inference/dating	Assumed low-sev. if scars abund, only dated if PICO/LAO	OR	8	45.112 N	116.991 W	45.11	-116.98	0	0		Calibration
Heyerdahl (1997), Heyerdahl et al. (2001)	Imnaha	USIRC001	2095	110	5.25		55.86	558	9.98926	1687-1898	1687-1898		33.82	37.5	DryPine	p. 10 No target?	No explanation	No	No explanation	Many	No explanation	Objective-Grid	Range of settings/gradient	Yes	Inference/dating	Assumed low-sev. if scars abund, only dated if PICO/LAO	OR	8	45.112 N	116.991 W	45.11	-116.98	0	0		Calibration
Heyerdahl (1997), Heyerdahl et al. (2001)	Tucannon	USTUC001	2002	86	4.3		39.73	407	10.2441	1652-1898	1652-1898		39.8	30.5	DryPine	p. 10 No target?	No explanation	No	No explanation	Many	No explanation	Objective-Grid	Range of settings/gradient	Yes	Inference/dating	Assumed low-sev. if scars abund, only dated if PICO/LAO	WA	10	46.177	117.60	46.177	-117.6	0	0		Calibration
Heyerdahl (1997), Heyerdahl et al. (2001)	Tucannon	USTUC001	2002	86	4.3		39.73	407	10.2441	1652-1898	1652-1898		39.8	41.4	DryPine	p. 10 No target?	No explanation	No	No explanation	Many	No explanation	Objective-Grid	Range of settings/gradient	Yes	Inference/dating	Assumed low-sev. if scars abund, only dated if PICO/LAO	WA	10	46.177	117.60	46.177	-117.6	0	0		Calibration
Heyerdahl et al. (2008)	McCormick Creek	USFAV001	148	17	11.4865		12.3	174	14.1463	1687-1898	1650-1900	1650	18	19.4	DryPine	p. 4	No explanation	Yes	No explanation	Many	No explanation	No plots	Areas with many fire scars	No	Not studied	Repeatedly described as surf. fire regime; assumed only	MT	5	47 9 19 N	114 29 21	47.1553	-114.489	690341	5225251		Calibration
Heyerdahl et al. (2012)	Middle Stein River	CASTN001	1105	155	14.03		100.29	1050	10.4696	1562-1937	1562-1937	1537	27.93	40.49	DryMC	p. 91	No explanation	Yes	No explanation	Many	No explanation	Objective-Grid	No explanation	Yes	Age structure-plots	Both low and high severity	BC	2	50 18 11 N	121 58 4 W	50.3031	-121.968	573503	5572619		Calibration
Heyerdahl, no publication	Green Ridge	USGRR001	866	92	10.62		55.94	510	9.1169	1530-1892		1530	34.62	42.96	DryMC	No explanation	No explanation	No explanation	No explanation	No explanation	No explanation	Objective-Grid	No explanation	No explanation	Not studied	Unknown, no publication	OR	8	44.5865	-121.5751	44.5865	-121.575	613107	4938004		Calibration
Heyerdahl, no publication	Lytle Creek	USLYT001	766	134	17.49		88.39	1115	12.6145	1478-1895		1478	26.7	37.57	DryMC	No explanation	No explanation	No explanation	No explanation	No explanation	No explanation	Objective-Grid	No explanation	No explanation	Not studied	Unknown, no publication	OR	8	44.2785	-120.2908	44.2785	-120.291	716190	4906379		Calibration
Heyerdahl, no publication	McKay Creek	USKAY001	782	115	14.71		66.6	817	12.2673	1506-1895		1506	24.47	35.3	DryMC	No explanation	No explanation	No explanation	No explanation	No explanation	No explanation	Objective-Grid	No explanation	No explanation	Not studied	Unknown, no publication	OR	8	44.4855	-120.6445	44.5865	-120.644	687304	4928496		Calibration
Huffman et al. (2015)	Mogollon Rim	No IMPDdataset	1135	133	11.7181	1023			7.69173	1670-1879	1670-1879	1670		19.25	DryMC	p. 681	No explanation	Yes	No explanation	Many	No explanation	No plots	No explanation	Yes	Age structure-plots	Few pre-1880 trees, last fire 1879, but not high-severity?	AZ	1	34 22 40 N	111 00 11 W	34.3778	-111.002				Calibration
Jones (2005)	Lubrecht	USLUB001	379	46	12.1372		21.83	376	17.224	1652-1886	1652-1886	1652	23.26	27.4	DryPine	Unknown	No explanation	No explanation	No explanation	No explanation	No explanation	No explanation	No explanation	No explanation	Not studied		MT	10	46 53 26 N	113 27 17 W	46.88	-113.45	313003	5195692		Calibration
Kernan and Hessl (2010)	Entiat	No IMPDdataset	15708	469	2.98574	1988			4.23881	1700-1850	1700-1850	1700		13.1	DryPine	See Everett et al.	No explanation	Yes	No explanation	Some	No explanation	Objective-Grid	No explanation	No	Inference	p. 219 small high-sev.; p. 220 OS indicates low-sever	WA	10	47 48	120 20	47.8	-120.333				Calibration
Kernan and Hessl (2010)	Nile Creek	No IMPDdataset	4033	232	5.75254	1446			6.23276	1700-1850	1700-1850	1700		17	DryPine	See Everett et al.	No explanation	Yes	No explanation	Some	No explanation	Objective-Grid	No explanation	No	Inference	p. 219 small high-sev.; p. 220 OS indicates low-sever	WA	10	46 52	121 05	46.8667	-121.083				Calibration
Kernan and Hessl (2010)	South Deep	No IMPDdataset	10809	151	1.39698	296			1.96026	1700-1850	1700-1850	1700		45.3	DryPine	See Everett et al.	No explanation	Yes	No explanation	Some	No explanation	Objective-Grid	No explanation	No	Inference	p. 219 small high-sev.; p. 220 OS indicates low-sever	WA	10	48 45	117 40	48.75	-117.667				Calibration
Kernan and Hessl (2010)	Swauk	No IMPDdataset	12644	665	5.25941	4128			6.20752	1700-1850	1700-1850	1700		15.8	DryPine	See Everett et al.	No explanation	Yes	No explanation	Some	No explanation	Objective-Grid	No explanation	No	Inference	p. 219 small high-sev.; p. 220 OS indicates low-sever	WA	10	47 15	120 38	47.25	-120.633				Calibration
Margolis and Balmat (2009)	Santa Fe Watershed Dry Mixed Conifer	USSMC001	1200	65	5.41667	139	20.46	139	6.79374	1495-1879	1495-1880	1495	49.46	74.7	DryMC	p. 2418-2419	No explanation	No explanation	Yes	Many	No explanation	Many scarred trees	No explanation	Yes in MC, no in PIPO	Age structure-plots		NM	7			35.73	-105.79	428341	3954272		Calibration
Margolis and Balmat (2009)	Santa Fe Watershed Ponderosa Pine	USSPP001	1600	76	4.75	442	30.29	442	14.5923	1551-1879	1550-1880	1550	25.78	39.8	DryPine	p. 2418-2419	No explanation	No explanation	Yes	Many	No explanation	Many scarred trees	No explanation	Yes in MC, no in PIPO	Age structure-plots		NM	7			35.69	-105.84	423876	3950163		Calibration
Scholl and Taylor (2010)	Tuolomne River	No IMPDdataset	2125	209	9.83529					1575-1849	1575-1849	1575		13	DryMC	p. 366	No explanation	Yes	No explanation	Some	No explanation	Objective-Grid	No explanation	Yes	Age structure-plots		CA	2	Map	Map	37.82	-119.87				Calibration
Shapiro-Miller et al. (2007)	Powderhouse	USPOW001	611	74	12.1113		24.94	132	5.2927	1739-1889		1739	23.89	32.95	DryPine	p. 1935	Yes	No	No explanation	Some	No explanation	Objective-Grid	Proximity/access	No	Not studied		ID	4	44.2151 N	-115.9462 E	44.21	-115.95	584187	4896088		Calibration
Taylor (2000)	Prospect Peak: Jeffrey Pine	No IMPDdataset	473	36	7.61099	361			10.0278	1656-1849	1656-1849	1656		24.5	DryPine	No explanation	No explanation	No explanation	No explanation	Some	No explanation	Objective-Grid	No explanation	No	Age structure-plots		CA	2	Map	Map	40.57	-121.35				Calibration
Taylor (2000)	Prospect Peak: Jeffrey Pine-White Fir	No IMPDdataset	868	22	2.53456	191			8.68182	1656-1849	1656-1849			31.3	DryMC	No explanation	No explanation	No explanation	No explanation	Some	No explanation	Objective-Grid	No explanation	No	Age structure-plots		CA	2	Map	Map	40.57	-121.35				Calibration
Taylor and Skinner (1998)	Thompson Ridge: 1626-1849	No IMPDdataset	1570	204	12.9936					1626-1849	1626-1849	1626		19	DryMC	p. 289	No explanation	Yes	No explanation	Some	No explanation	Objective-Grid	No explanation	Yes	Age structure-plots		CA	2	Map	Map	41.93	-123.39				Calibration
Taylor and Skinner (1998)	Thompson Ridge: 1850-1904	No IMPDdataset	1570	204	12.99					1850-1904	1850-1904			12.3	DryMC	p. 289	No explanation	Yes	No explanation	Some	No explanation	Objective-Grid	No explanation	Yes	Age structure-plots		CA	2	Map	Map	41.93	-123.39				Calibration
Taylor and Skinner (2003)	Hayfork: 1628-1849	USNC_001	2325	329	14.1505	1778			5.40426	1628-1849	1628-1849	1628	22.86	20	DryMC	No explanation	No explanation	No explanation	No explanation	Many	No explanation	Objective-Grid	No explanation	Yes	Age structure-plots		CA	2	Map	Map	40.57	-123.29				Calibration
Touchan et al. (1996)	Clear Creek Campground	USCCC001	130	20	15.3846		10.93	204	18.6642	1664-1860	1664-1860	1664	15.61	17.9	DryPine	p. 36	No explanation	Yes	No explanation	Many	No explanation	No explanation	No explanation	No	Not studied		NM	7	36 N	-106.82 E	36	-106.82	0	0		Calibration
Touchan et al. (1996)	Gallina Mesa	USGAM001	285	25	8.77193		15.29	228	14.9117	1663-1870	1663-1870	1663	18.54	24.7	DryMC	p. 36	No explanation	Yes	No explanation	Many	No explanation	No explanation	No explanation	Yes in MC, no in PIPO	Age structure-plots		NM	7	36.02383 N	-106.3283 E	36.01	-106.33	0	0		Calibration
Veblen et al. (2000)	BM6	USBM-006	89	11	12.3596		6.37	22	3.45369	1654-1859	1650-1920	1650	80.88	100	DryPine	No explanation	No explanation	No explanation	Yes	No explanation	No explanation	Old forests	No explanation	No	Not studied	p. 1180 mentions rephoto evidence of higher-severity fires	CO	3	40 04 08 N	105 28 00 W	40.06	-105.46	0	0		Calibration
Veblen et al. (2000)	BM10	USBM-010	119	7	5.88235		4.83	9	1.86335	1667-1867	1650-1920	1650		112.6	DryPine	No explanation	No explanation	No explanation	Yes	No explanation	No explanation	Old forests	No explanation	No	Not studied	p. 1180 mentions rephoto evidence of higher-severity fires	CO	3	40 06 32 N	105 21 49 W	40.11	-105.36	476540	4420090		Calibration
Veblen et al. (2000)	BM15	USBM-015	105	37	35.24		18.52	86	4.6436	1679-1886	1650-1920	1650	30.12	44.92	DryPine	No explanation	No explanation	No explanation	Yes	No explanation	No explanation	Old forests	No explanation	No	Not studied	p. 1180 mentions rephoto evidence of higher-severity fires	CO	3	39 55 37 N	105 16 33 W	39.9269	-105.276	476430	4419690		Calibration
Veblen et al. (2000)	BM18	USBM-018	95	21	22.1053		10.23	34	3.32356	1654-1879	1650-1920	1650	78.98	103.5	DryPine	No explanation	No explanation	No explanation	Yes	No explanation	No explanation	Old forests	No explanation	No	Not studied	p. 1180 mentions rephoto evidence of higher-severity fires	CO	3	40 09 33 N	105 28 03 W	40.16	-105.46	465000	4446800		Calibration
Veblen et al. (2000)	BM22	USBM-022	148	11	7.43		4.34	12	2.76498	1709-1850	1650-1920	1650		61.9	DryPine	No explanation	No explanation	No explanation	Yes	No explanation	No explanation	Old forests	No explanation	No	Not studied	p. 1180 mentions rephoto evidence of higher-severity fires	CO	3	40 10 05 N	105 23 45 W	40.16	-105.4	466280	4457570		Calibration
Veblen et al. (2000)	BM23	USBM-023	164	12	7.31707		8.77	19	2.16648	1723-1896	1650-1920	1650	63.59	80.3	DryPine	No explanation	No explanation	No explanation	Yes	No explanation	No explanation	Old forests	No explanation	No	Not studied	p. 1180 mentions rephoto evidence of higher-severity fires	CO	3	40 10 19 N	105 22 08 W	40.16	-105.36	465760	4462970		Calibration
Wright (1996); Wright and Agee (2004)	Teanaway Demonstration Project	USTDP001	30000	92	0.306667		44.53	842	18.9086	1716-1890	1716-1890	1716	16.43	26	DryPine	p. 446	Yes	Yes	No explanation	Some	No explanation	Objective-Grid	No explanation	No	Not studied	p. 455 implies was low-severity	WA	10	47 16 N	120 54 W	47.26	-120.9	0	0		Calibration
Wright (1996); Wright and Agee (2004)	Teanaway Demonstration Project	USTDP001	30000	92	0.306667		44.53	842	18.9086	1716-1890	1716-1890	1716	16.43	20.2	DryPine	p. 446	Yes	Yes	No explanation	Some	No explanation	Objective-Grid	No explanation	No	Not studied	p. 455 implies was low-severity	WA	10	47 16 N	120 54 W	47.26	-120.9	0	0		Calibration
Baisan and Swetnam (1997)	Canon de Turrieta	USCDE001	5.5	14	254.545		13.71	86	6.27279	1785-1899	1785-1905	1785	16.02	19.4803	DryMC	p. 8	No explanation	Yes	No explanation	Many	No explanation	No explanation	Culturally modified area	No	Not studied		NM	7	34.68204 N	106.411 W	34.68	-106.41	0	0		Prediction
Baisan and Swetnam (1997)	Capilla Peak Campground	USCPC001	5.5	3	54.5455		2.6	20	7.69231	1785-1896	1785-1896	1785	14.45	17.5712	DryMC	p. 8	No explanation	Yes	No explanation	Many	No explanation	No explanation	Culturally modified area	No	Not studied		NM	7	34.69746 N	-106.399 E	34.7	-106.4	0	0		Prediction
Baisan and Swetnam (1997)	La Luz Trail, Sandia Mountains	USLLT001	5.5	9	163.636		6.34	38	5.99	1601-1780	1425-1905	1425	20.29	24.6726	DryMC	p. 8	No explanation	Yes	No explanation	Many	No explanation	No explanation	Culturally modified area	No	Not studied		NM	7	35.214510 N	-106.461589 E	35.21	-106.46	0	0		Prediction
Baisan et al. (1998)	Mount Lemmon	USLEM001	40	22	55		18.23	225	12.34	1702-1887	1700-1910	1700	12.36	15.0298	DryMC	p. 4	Yes	Yes	No explanation	Many	No explanation	No explanation	Summit of peak	No	Not studied	p. 6 called low-intensity	AZ	1	32 26 N	110 47 W	32.43	-110.78	0	0		Prediction
Baisan et al. (1998)	Rose Canyon East	USRSE001	30	7	23.3333		6.92	93	13.44	1700-1900	1700-1910	1700	13.4	16.2944	DryPine	p. 4	Yes	Yes	No explanation	Many	No explanation	No explanation	Range of settings/gradient	No	Not studied	p. 6 called low-intensity	AZ	1	32.39616 N	-110.6948 E	32.4	-110.7	0	0		Prediction
Baisan et al. (1998)	Rose Canyon Lower	USRCL001	30	12	40		2.88	33	11.46	1702-1900	1700-1910	1700	10.8	13.1328	DryPine	p. 4	Yes	Yes	No explanation	Many	No explanation	No explanation	Range of settings/gradient	No	Not studied	p. 6 called low-intensity	AZ	1	32.39286 N	-110.708 E	32.4	-110.7	0	0		Prediction
Baisan et al. (1998)	Rose Canyon Upper	USRCU001	60	16	26.6667		14.93	191	12.79	1701-1900	1700-1910	1700	12.74	15.4918	DryMC	p. 4	Yes	Yes	No explanation	Many	No explanation	No explanation	Range of settings/gradient	No	Not studied	p. 6 called low-intensity	AZ	1	32.39526 N	-110.689 E	32.4	-110.68	0	0		Prediction
Baisan et al., no publication found	Bonita Canyon	USBON001		21			13.99	88	6.29	1607-1898	No paper	1607	30.7	37.3312	DryPine	No explanation	No explanation	No explanation	No explanation	No explanation	No explanation	No explanation	No explanation	No	Not studied		NM	7	34.969658 N	-106.42077 E	34.96	-106.41	0	0		Prediction
Bigio (2013)	Marina Basin	USMAR001	70	24	34.2857		22.29	84	3.77	1685-1879	1685-1879	1685	30.95	37.6352	DryPine	p. 50 implies	No explanation	No explanation	No explanation	No explanation	No explanation	No explanation	No explanation	Yes	Age structure-plots		CO	3	37.398606 N	107.563078 W	37.3986	-107.563				Prediction
Brown (2003)	Bear Lodge Central	USBLC001	18.8	11	58.5106		8.54	42	4.92	1736-1879	1700-1900	1700	28.87	35.1059	DryPine	p. 68	Yes	No explanation	No explanation	Many	No explanation	Range of settings/gradient, plus random plots	Mountain range/plateau	No	Not studied		SD	9	44 33.5 N	104 22.5 W	44.56	-104.38	0	0		Prediction
Brown (2003)	Bear Lodge North	USBLN001	17.6	13	73.8636		10.5	52	4.95	1706-1879	1700-1900	1700	37.75	45.904	DryPine	p. 68	Yes	No explanation	No explanation	Many	No explanation	Range of settings/gradient, plus random plots	Mountain range/plateau	No	Not studied		SD	9	44 34.5 N	104 23.0 W	44.58	-104.38	0	0		Prediction
Brown (2003)	Black Hills Exp. Forest	USBEF001	11.7	11	94.0171		9.49	51	5.37408	1712-1894	1700-1900	1700	35.22	42.8275	DryPine	p. 68	Yes	No explanation	No explanation	Many	No explanation	Range of settings/gradient, plus random plots	Mountain range/plateau	No	Not studied		SD	9	44 10.0 N	103 38.5 W	44.16	-103.65	0	0		Prediction
Brown (2003)	Cold Springs Creek	USCSC001	6.5	10	153.846		8.73	60	6.87	1706-1894	1700-1900	1700	24.63	29.9501	DryPine	p. 68	Yes	No explanation	No explanation	Many	No explanation	Range of settings/gradient, plus random plots	Mountain range/plateau	No	Not studied		WY	11	44 22.0 N	104 9.0 W	44.36	-104.15	0	0		Prediction
Brown (2003)	Reynold's Prairie	USREY001	16.4	11	67.0732		10.59	54	5.1	1706-1877	1700-1900	1700	28.95	35.2032	DryPine	p. 68	Yes	No explanation	No explanation	Many	No explanation	Range of settings/gradient, plus random plots	Mountain range/plateau	No	Not studied		SD	9	44 8.5 N	103 42.0 W	44.15	-103.7	0	0		Prediction
Brown (2003)	Riflepit Gulch East	USRPE001	12.9	13	100.775		11.88	50	4.21	1704-1890	1700-1900	1700	41.35	50.2816	DryPine	p. 68	Yes	No explanation	No explanation	Many	No explanation	Range of settings/gradient, plus random plots	Mountain range/plateau	No	Not studied		SD	9	44 17.0 N	104 3.0 W	44.28	-104.05	0	0		Prediction
Brown (2003)	Riflepit Gulch North	USRPN001	7.6	11	144.737		10.75	50	4.65	1704-1871	1700-1900	1700	42.56	51.753	DryPine	p. 68	Yes	No explanation	No explanation	Many	No explanation	Range of settings/gradient, plus random plots	Mountain range/plateau	No	Not studied		SD	9	44 17.5 N	104 3.0 W	44.3	-104.05	0	0		Prediction
Brown (2003)	Riflepit Gulch West	USRPW001	20	10	50		8.73	54	6.19	1704-1890	1700-1900	1700	32.72	39.7875	DryPine	p. 68	Yes	No explanation	No explanation	Many	No explanation	Range of settings/gradient, plus random plots	Mountain range/plateau	No	Not studied		SD	9	44 17.0 N	104 3.5 W	44.28	-104.06	0	0		Prediction
Brown (2003, 2006)	Black Hills Plot 101	US101001	0.5	31	6200		20.24	52	2.56917	1654-1863	not given	1654	42.75	51.984	DryPine	p. 2502	Yes	Yes	No explanation	Many	No explanation	Objective-Random	Mountain range/plateau	Yes	Age structure-plots		SD	9	43 56 N	103 54 W	43.93	-103.9	0	0		Prediction
Brown (2003, 2006)	Black Hills Plot 103	US103001	0.5	30	6000		19.76	9	0.46	1743-1890	not given	1743	36.95	90.16	DryPine	p. 2502	Yes	Yes	No explanation	Many	No explanation	Objective-Random	Mountain range/plateau	Yes	Age structure-plots		SD	9	43 54 N	103 54 W	43.9	-103.9	0	0		Prediction
Brown (2003, 2006)	Black Hills Plot 104	US104001	0.5	32	6400		7.5	12	1.6	1668-1890	not given	1668	64.33	158.7	DryPine	p. 2502	Yes	Yes	No explanation	Many	No explanation	Objective-Random	Mountain range/plateau	Yes	Age structure-plots		SD	9	43 54 N	103 51 W	43.9	-103.85	0	0		Prediction
Brown (2003, 2006)	Black Hills Plot 105	US105001	0.5	31	6200		15.13	26	1.71844	1684-1890	not given	1684	26.3	31.9808	DryPine	p. 2502	Yes	Yes	No explanation	Many	No explanation	Objective-Random	Mountain range/plateau	Yes	Age structure-plots		SD	9	43 55 N	103 54 W	43.91	-103.9	0	0		Prediction
Brown (2003, 2006)	Black Hills Plot 106	US106001	0.5	30	6000		7.37	17	2.30665	1631-1890	not given	1631	38.84	47.2294	DryPine	p. 2502	Yes	Yes	No explanation	Many	No explanation	Objective-Random	Mountain range/plateau	Yes	Age structure-plots		SD	9	43 53 N	103 55 W	43.88	-103.91	0	0		Prediction
Brown (2003, 2006)	Black Hills Plot 108	US108001	0.5	26	5200		9.06	22	2.42826	1637-1880	not given	1637	63.33	77.0093	DryPine	p. 2502	Yes	Yes	No explanation	Many	No explanation	Objective-Random	Mountain range/plateau	Yes	Age structure-plots		SD	9	43 56 N	103 58 W	43.93	-103.96	0	0		Prediction
Brown (2003, 2006)	Black Hills Plot 109	US109001	0.5	30	6000		8.84	29	3.28054	1654-1890	not given	1654	33.02	40.1523	DryPine	p. 2502	Yes	Yes	No explanation	Many	No explanation	Objective-Random	Mountain range/plateau	Yes	Age structure-plots		SD	9	43 56 N	103 57 W	43.93	-103.95	0	0		Prediction
Brown (2003, 2006)	Black Hills Plot 110	US110001	0.5	30	6000		10.25	36	3.5122	1610-1870	not given	1610	46.16	56.1306	DryPine	p. 2502	Yes	Yes	No explanation	Many	No explanation	Objective-Random	Mountain range/plateau	Yes	Age structure-plots		SD	9	43 55 N	103 57 W	43.91	-103.95	0	0		Prediction
Brown (2003, 2006)	Black Hills Plot 111	US111001	0.5	30	6000		7.42	8	1.07817	1668-1890	not given	1668	26.85	32.6496	DryPine	p. 2502	Yes	Yes	No explanation	Many	No explanation	Objective-Random	Mountain range/plateau	Yes	Age structure-plots		SD	9	43 53 N	103 56 W	43.88	-103.93	0	0		Prediction
Brown (2003, 2006)	Black Hills Plot 112	US112001	0.5	30	6000		7.44	37	4.97312	1626-1879	not given	1626	36.02	43.8003	DryPine	p. 2502	Yes	Yes	No explanation	Many	No explanation	Objective-Random	Mountain range/plateau	Yes	Age structure-plots		SD	9	43 55 N	103 51 W	43.91	-103.85	0	0		Prediction
Brown (2003, 2006)	Black Hills Plot 113	US113001	0.5	31	6200		16.26	68	4.18204	1684-1890	not given	1684	40.11	48.7738	DryPine	p. 2502	Yes	Yes	No explanation	Many	No explanation	Objective-Random	Mountain range/plateau	Yes	Age structure-plots		SD	9	43 54 N	102 57 W	43.9	-102.95	0	0		Prediction
Brown (2003, 2006)	Black Hills Plot 114	US114001	0.5	30	6000		15.12	57	3.76984	1684-1893	not given	1684	40.75	49.552	DryPine	p. 2502	Yes	Yes	No explanation	Many	No explanation	Objective-Random	Mountain range/plateau	Yes	Age structure-plots		SD	9	43 53 N	103 52 W	43.88	-103.86	0	0		Prediction
Brown (2003, 2006)	Black Hills Plot 201	US201001	0.5	30	6000		20.31	44	2.16642	1668-1890	not given	1668	46.1	56.0576	DryPine	p. 2502	Yes	Yes	No explanation	Many	No explanation	Objective-Random	Mountain range/plateau	Yes	Age structure-plots		SD	9	43 42 N	103 50 W	43.7	-103.83	0	0		Prediction
Brown (2003, 2006)	Black Hills Plot 202	US202001	0.5	30	6000		15.43	58	3.75891	1631-1890	not given	1631	32.72	39.7875	DryPine	p. 2502	Yes	Yes	No explanation	Many	No explanation	Objective-Random	Mountain range/plateau	Yes	Age structure-plots		SD	9	43 42 N	103 48 W	43.7	-103.8	0	0		Prediction
Brown (2003, 2006)	Black Hills Plot 203	US203001	0.5	30	6000		15.27	37	2.42305	1625-1890	not given	1625	41.21	50.1114	DryPine	p. 2502	Yes	Yes	No explanation	Many	No explanation	Objective-Random	Mountain range/plateau	Yes	Age structure-plots		SD	9	43 44 N	103 51 W	43.73	-103.85	0	0		Prediction
Brown (2003, 2006)	Black Hills Plot 204	US204001	0.5	30	6000		13.66	14	1.02489	1785-1890	not given	1785	27.89	33.9142	DryPine	p. 2502	Yes	Yes	No explanation	Many	No explanation	Objective-Random	Mountain range/plateau	Yes	Age structure-plots		SD	9	43 44 N	103 48 W	43.73	-103.8	0	0		Prediction
Brown (2003, 2006)	Black Hills Plot 205	US205001	0.5	30	6000		13.04	35	2.68405	1626-1890	not given	1626	38.42	46.7187	DryPine	p. 2502	Yes	Yes	No explanation	Many	No explanation	Objective-Random	Mountain range/plateau	Yes	Age structure-plots		SD	9	43 45 N	103 50 W	43.75	-103.83	0	0		Prediction
Brown (2003, 2006)	Black Hills Plot 206	US206001	0.5	27	5400		13.57	26	1.91599	1743-1890	not given	1743	44.86	54.5498	DryPine	p. 2502	Yes	Yes	No explanation	Many	No explanation	Objective-Random	Mountain range/plateau	Yes	Age structure-plots		SD	9	43 45 N	103 46 W	43.75	-103.76	0	0		Prediction
Brown (2003, 2006)	Black Hills Plot 207	US207001	0.5	31	6200		9.26	38	4.10367	1631-1890	not given	1631	32.25	39.216	DryPine	p. 2502	Yes	Yes	No explanation	Many	No explanation	Objective-Random	Mountain range/plateau	Yes	Age structure-plots		SD	9	43 46 N	103 51 W	43.76	-103.85	0	0		Prediction
Brown (2003, 2006)	Black Hills Plot 208	US208001	0.5	31	6200		12.06	25	2.07297	1668-1895	not given	1668	40.05	48.7008	DryPine	p. 2502	Yes	Yes	No explanation	Many	No explanation	Objective-Random	Mountain range/plateau	Yes	Age structure-plots		SD	9	43 46 N	103 47 W	43.76	-103.78	0	0		Prediction
Brown (2003, 2006)	Black Hills Plot 209	US209001	0.5	31	6200		14.07	34	2.41649	1753-1895	not given	1753	34.04	41.3926	DryPine	p. 2502	Yes	Yes	No explanation	Many	No explanation	Objective-Random	Mountain range/plateau	Yes	Age structure-plots		SD	9	43 47 N	103 49 W	43.78	-103.81	0	0		Prediction
Brown (2003, 2006)	Black Hills Plot 210	US210001	0.5	31	6200		11	38	3.45455	1631-1890	not given	1631	28.95	35.2032	DryPine	p. 2502	Yes	Yes	No explanation	Many	No explanation	Objective-Random	Mountain range/plateau	Yes	Age structure-plots		SD	9	43 48 N	103 52 W	43.8	-103.86	0	0		Prediction
Brown (2003, 2006)	Black Hills Plot 213	US213001	0.5	30	6000		10.4	41	3.94231	1668-1890	not given	1668	30.05	36.5408	DryPine	p. 2502	Yes	Yes	No explanation	Many	No explanation	Objective-Random	Mountain range/plateau	Yes	Age structure-plots		SD	9	43 45 N	103 48 W	43.75	-103.8	0	0		Prediction
Brown and Shepperd (2001)	Black Mountain	USBLM001	12	10	83.3333	19	5.07	19	3.75	1608-1805	1600-1900	1600	35.28	42.9005	DryPine	p. 135	Yes	No explanation	No explanation	Many	No explanation	No explanation	Range of settings/gradient	No	Not studied		CO	3	37.86	-105.27	37.86	-105.27	0	0		Prediction
Brown and Shepperd (2001)	Cheesman Lake North	USCHN001	12	13	108.333	37	10.494	33	3.14	1616-1886	1600-1900	1600	78.62	95.6019	DryPine	p. 135	Yes	No explanation	No explanation	Many	No explanation	No explanation	Range of settings/gradient	No	Not studied		CO	3	39 11.5 N	105 16.0 W	39.2	-105.26	0	0		Prediction
Brown and Shepperd (2001)	Cheesman Lake South	USCHS001	12	17	141.667	56	12.266	33	2.69	1631-1886	1600-1900	1600	76.87	93.4739	DryPine	p. 135	Yes	No explanation	No explanation	Many	No explanation	No explanation	Range of settings/gradient	No	Not studied		CO	3	39 9.0 N	105 16.5 W	39.15	-105.28	0	0		Prediction
Brown and Shepperd (2001)	Left Hand Canyon	USLEF001	12	16	133.333	41	9.52	34	3.57	1608-1894	1600-1900	1600	67.75	82.384	DryPine	p. 135	Yes	No explanation	No explanation	Many	No explanation	No explanation	Range of settings/gradient	No	Not studied		CO	3	40 3.5 N	105 28.5 W	40.06	-105.48	0	0		Prediction
Brown and Shepperd (2001)	Lone Pine	USLPI001	15	11	73.3333	17	7.44	15	2.02	1685-1861	1600-1900	1600	88.59	107.725	DryMC	p. 135	Yes	No explanation	No explanation	Many	No explanation	No explanation	Range of settings/gradient	No	Not studied		CO	3	40 49.5 N	105 27.5 W	40.83	-105.46	0	0		Prediction
Brown and Shepperd (2001)	Lone Pine Upper	USLPU001	15	8	53.3333	15	7.07	14	1.98	1685-1887	1600-1900	1600	107.72	130.988	DryMC	p. 135	Yes	No explanation	No explanation	Many	No explanation	No explanation	Range of settings/gradient	No	Not studied		CO	3	40 48.5 N	105 27.0 W	40.81	-105.45	0	0		Prediction
Brown and Shepperd (2001)	M Kaufmanns Cabin	USMKC001	12	18	150	86	9.63	76	7.89	1609-1878	1600-1900	1600	26.8	32.5888	DryPine	p. 135	Yes	No explanation	No explanation	Many	No explanation	No explanation	Range of settings/gradient	No	Not studied		CO	3	40 24.0 N	105 12.0 W	40.4	-105.2	0	0		Prediction
Brown and Shepperd (2001)	Manitou Demo Plot	USMDP001	12	26	216.667	124	17.57	90	5.12	1614-1861	1600-1900	1600	42.34	51.4854	DryPine	p. 135	Yes	No explanation	No explanation	Many	No explanation	No explanation	Range of settings/gradient	No	Not studied		CO	3	39 3.5 N	105 4.0 W	39.06	-105.06	0	0		Prediction
Brown and Shepperd (2001)	Mica Mine	USMMF001	12	16	133.333	71	12.711	62	4.88	1623-1885	1600-1900	1600	49.71	60.4474	DryPine	p. 135	Yes	No explanation	No explanation	Many	No explanation	No explanation	Range of settings/gradient	No	Not studied		CO	3	40 9.0 N	105 21.5 W	40.15	-105.36	0	0		Prediction
Brown and Shepperd (2001)	Old Tree Cluster	USCHL001	12	23	191.667	78	13.02	35	2.69	1631-1851	1600-1900	1600	86.85	105.61	DryPine	p. 135	Yes	No explanation	No explanation	Many	No explanation	No explanation	Range of settings/gradient	No	Not studied		CO	3	39 8.0 N	105 18.0 W	39.13	-105.3	0	0		Prediction
Brown and Shepperd (2001)	Parachute Hill	USPAF001	12	21	175	46	14.45	46	3.18	1653-1871	1600-1900	1600	51.75	62.928	DryPine	p. 135	Yes	No explanation	No explanation	Many	No explanation	No explanation	Range of settings/gradient	No	Not studied		CO	3	40 14.0 N	105 28.0 W	40.23	-105.46	0	0		Prediction
Brown and Shepperd (2001)	Washout Gulch Burn	USWGB001	12	17	141.667	47	13.41	44	3.28	1654-1880	1600-1900	1600	77.56	94.313	DryMC	p. 135	Yes	No explanation	No explanation	Many	No explanation	No explanation	Range of settings/gradient	No	Not studied		CO	3	40 44.0 N	105 40.0 W	40.73	-105.66	0	0		Prediction
Brown and Shepperd (2001)	Wet Mountains South	UWWMS001	12	20	166.667	138	17	129	7.59	1608-1886	1600-1900	1600	25.85	31.4336	DryPine	p. 135	Yes	No explanation	No explanation	Many	No explanation	No explanation	Range of settings/gradient	No	Not studied		CO	3	37 55.5 N	105 14.0 W	37.93	-105.23	0	0		Prediction
Brown and Sieg (1996)	Jewel Cave Central	USJCE001	35	16	45.7143		15.08	102	6.76	1613-1890	1591-1890	1591	36.47	44.3475	DryPine	p. 99	Yes	Yes	No explanation	Many	No explanation	Range of settings/gradient	Park or wilderness	No	Not studied	p. 104 poss. crown fires	SD	9	43 44.5 N	103 50.0 W	43.75	-103.83	0	0		Prediction
Brown and Sieg (1996)	Jewel Cave North	USJCN001	50	11	22		10.91	102	9.35	1630-1890	1576-1890	1576	30.08	36.5773	DryPine	p. 99	Yes	Yes	No explanation	Many	No explanation	Range of settings/gradient	Park or wilderness	No	Not studied	p. 104 poss. crown fires	SD	9	43 44.0 N	103 51.0 W	43.73	-103.85	0	0		Prediction
Brown and Sieg (1996)	Jewel Cave South	USJCS001	50	16	32		14.82	122	8.23	1684-1900	1591-1900	1591	27.2	33.0752	DryPine	p. 99	Yes	Yes	No explanation	Many	No explanation	Range of settings/gradient	Park or wilderness	No	Not studied	p. 104 poss. crown fires	SD	9	43 43.5 N	103 49.5 W	43.73	-103.83	0	0		Prediction
Brown and Sieg (1999)	Gobbler Ridge	USGOB001	22.5	16	71.1111	79	11.4	63	5.53	1652-1881	1652-1910	1652	31.02	37.7203	DryPine	p. 541-542	Yes	Yes	No explanation	Many	No explanation	Old forests	Park or wilderness	No	Not studied		SD	9	43 31.5 N	103 28.0 W	43.53	-103.46	0	0		Prediction
Brown and Sieg (1999)	Pigtail Bridge	USPIG001	22.5	14	62.2222	199	11.85	172	14.51	1617-1890	1528-1912	1528	17.42	21.1827	DryPine	p. 541-542	Yes	Yes	No explanation	Many	No explanation	Old forests	Park or wilderness	No	Not studied		SD	9	43 37.5 N	103 29.5 W	43.63	-103.5	0	0		Prediction
Brown and Sieg (1999)	Wind Cave North	USWCN001	22.5	12	53.3333	137	10.16	132	12.99	1605-1896	1564-1896	1564	19.44	23.639	DryPine	p. 541-542	Yes	Yes	No explanation	Many	No explanation	Old forests	Park or wilderness	No	Not studied		SD	9	43 38.5 N	103 31.0 W	43.65	-103.51	0	0		Prediction
Brown and Wu (2005)	Archuleta Mesa Plot A05	USACH002	0.5	28	5600		4.37	10	2.29	1735-1871	1632-1871	1632	15.19	18.471	DryPine	p. 3032	Yes	Yes	No explanation	Some	No explanation	Objective-Grid	Remnant unlogged area	Yes-not used	Age structure-pools only		CO	3			37.16	-107.26	298634	4116479		Prediction
Brown and Wu (2005)	Archuleta Mesa Plot A1	USACH003	0.5	24	4800		6.87	18	2.62	1685-1871	1632-1871	1632	21.49	26.1318	DryPine	p. 3032	Yes	Yes	No explanation	Some	No explanation	Objective-Grid	Remnant unlogged area	Yes-not used	Age structure-pools only		CO	3			37.16	-107.26	298884	4116479		Prediction
Brown and Wu (2005)	Archuleta Mesa Plot A15	USACH004	0.5	26	5200		10.26	9	0.88	1632-1861	1632-1871	1632	73.8	89.7408	DryPine	p. 3032	Yes	Yes	No explanation	Some	No explanation	Objective-Grid	Remnant unlogged area	Yes-not used	Age structure-pools only		CO	3			37.16	-107.26	299134	4116479		Prediction
Brown and Wu (2005)	Archuleta Mesa Plot AA1	USACH009	0.5	28	5600		6.32	12	1.9	1639-1851	1632-1871	1632	36	43.776	DryPine	p. 3032	Yes	Yes	No explanation	Some	No explanation	Objective-Grid	Remnant unlogged area	Yes-not used	Age structure-pools only		CO	3			37.16	-107.26	298884	4116229		Prediction
Brown and Wu (2005)	Archuleta Mesa Plot AA15	USACH010	0.5	27	5400		4.76	5	1.05	1688-1861	1632-1871	1632	50.41	61.2986	DryPine	p. 3032	Yes	Yes	No explanation	Some	No explanation	Objective-Grid	Remnant unlogged area	Yes-not used	Age structure-pools only		CO	3			37.16	-107.26	299134	4116229		Prediction
Brown and Wu (2005)	Archuleta Mesa Plot B2	USACH014	0.5	27	5400		7.47	17	2.28	1632-1861	1632-1871	1632	40.02	48.6643	DryPine	p. 3032	Yes	Yes	No explanation	Some	No explanation	Objective-Grid	Remnant unlogged area	Yes-not used	Age structure-pools only		CO	3			37.16	-107.26	299384	4115979		Prediction
Brown and Wu (2005)	Archuleta Mesa Plot B3	USACH015	0.5	25	5000		15.72	14	0.89	1801-1871	1632-1871	1632	58.97	71.7075	DryPine	p. 3032	Yes	Yes	No explanation	Some	No explanation	Objective-Grid	Remnant unlogged area	Yes-not used	Age structure-pools only		CO	3			37.16	-107.25	299884	4115979		Prediction
Brown and Wu (2005)	Archuleta Mesa Plot C2	USACH017	0.5	29	5800		18.72	13	0.69	1685-1861	1632-1871	1632	41.52	50.4883	DryPine	p. 3032	Yes	Yes	No explanation	Some	No explanation	Objective-Grid	Remnant unlogged area	Yes-not used	Age structure-pools only		CO	3	0	0	37.16	-107.26	299384	4115479		Prediction
Brown and Wu (2005)	Archuleta Mesa Plot C5	USACH020	0.5	16	3200		5.59	6	1.07	1668-1871	1632-1871	1632	64.07	77.9091	DryPine	p. 3032	Yes	Yes	No explanation	Some	No explanation	Objective-Grid	Remnant unlogged area	Yes-not used	Age structure-pools only		CO	3			37.16	-107.25	300884	4115479		Prediction
Brown et al. (2000)	Ashenfelder Lower	USASL001	15	12	80		9.84	56	5.69	1631-1871	1436-1911	1436	45.88	55.7901	DryPine	p. 134	Yes	Yes	No explanation	Some	No explanation	Many scarred trees	RNAs	No	Not studied	Called surface, but p. 138 says crown fires poss.	WY	11	42 20.0 N	105 23.0 W	42.33	-105.38	469000	4439900		Prediction
Brown et al. (2000)	Ashenfelder Upper	USASU001	15	10	66.6667		8.88	45	5.07	1648-1871	1460-1909	1460	45.88	55.7901	DryPine	p. 134	Yes	Yes	No explanation	Some	No explanation	Many scarred trees	RNAs	No	Not studied	Called surface, but p. 138 says crown fires poss.	WY	11	42 20.0 N	105 24.5W	42.33	-105.4	472570	4426850		Prediction
Brown et al. (2000)	Hot Creek	USHCK001	15	17	113.333		12.79	49	3.83	1609-1896	1528-1896	1528	58.44	71.063	DryPine	p. 134	Yes	Yes	No explanation	Some	No explanation	Many scarred trees	RNAs	No	Not studied	Called surface, but p. 138 says crown fires poss.	CO	3	37 17.5 N	106 16.0 W	37.3	-106.26	0	0		Prediction
Brown et al. (2000)	Upper Pine Mid-Basin	USUPM001	15	10	66.6667		6.97	39	5.6	1668-1890	1668-1890	1668	34.78	42.2925	DryPine	p. 134	Yes	Yes	No explanation	Some	No explanation	Many scarred trees	RNAs	No	Not studied	Called surface, but p. 138 says crown fires poss.	SD	9	43 52.5 N	103 30.5 W	43.88	-103.51	0	0		Prediction
Brown et al. (2001)	Cosmic Ray Obs	USCRO001	20	9	45		6.34	28	4.42	1627-1879	1627-1879	1627	29.79	36.2246	DryMC	p. 118	Yes	No explanation	No explanation	Many	No explanation	Range of settings/gradient	Mountain range/plateau	No	Not studied	Called surface fires. P. 124 crown fires rare	NM	7	32 47.7 N	105 47.6 W	32.8	-105.8	0	0		Prediction
Brown et al. (2001)	Delworth	USDEL001	20	13	65		8.23	71	8.63	1601-1879	1601-1879	1601	25.73	31.2877	DryMC	p. 118	Yes	No explanation	No explanation	Many	No explanation	Range of settings/gradient	Mountain range/plateau	No	Not studied	Called surface fires. P. 124 crown fires rare	NM	7	32 50.6 N	105 44.8 W	32.85	-105.75	0	0		Prediction
Brown et al. (2001)	Fir Campground	USFCF001	20	18	90		9.81	84	8.56	1602-1890	1579-1890	1579	25.85	31.4336	DryMC	p. 118	Yes	No explanation	No explanation	Many	No explanation	Range of settings/gradient	Mountain range/plateau	No	Not studied	Called surface fires. P. 124 crown fires rare	NM	7	32 58.5 N	105 27.9 W	32.98	-105.46	0	0	0	Prediction
Brown et al. (2001)	James Ridge	USJAM001	20	13	65		10.34	97	9.38	1737-1872	1736-1876	1736	12.11	14.7258	DryPine	p. 118	Yes	No explanation	No explanation	Many	No explanation	Range of settings/gradient	Mountain range/plateau	No	Not studied	Called surface fires. P. 124 crown fires rare	NM	7	32 57.9 N	105 35.8 W	32.96	-105.6	0	0		Prediction
Brown et al. (2001)	Monument Canyon	USMON002	20	6	30		6	26	4.33	1822-1879	1822-1879	1822	16.17	19.6627	DryPine	p. 118	Yes	No explanation	No explanation	Many	No explanation	Range of settings/gradient	Mountain range/plateau	No	Not studied	Called surface fires. P. 124 crown fires rare	NM	7	32 40.3 N	105 39.1 W	32.66	-105.65	0	0		Prediction
Brown et al. (2001)	Monument Canyon Upper	USMNU001	20	13	65		11.38	77	6.77	1730-1879	1730-1879	1730	18.66	22.6906	DryMC	p. 118	Yes	No explanation	No explanation	Many	No explanation	Range of settings/gradient	Mountain range/plateau	No	Not studied	Called surface fires. P. 124 crown fires rare	NM	7	32 40.9 N	105 39.6 W	32.68	-105.66	0	0		Prediction
Brown et al. (2001)	Peake Canyon	USPEA001	20	16	80		10.73	85	7.92	1601-1898	1601-1904	1601	28.63	34.8141	DryMC	p. 118	Yes	No explanation	No explanation	Many	No explanation	Range of settings/gradient	Mountain range/plateau	No	Not studied	Called surface fires. P. 124 crown fires rare	NM	7	32 54.2 N	105 43.3 W	32.9	-105.71	0	0		Prediction
Brown et al. (2001)	Pines at Sunspot	USPSS001	20	6	30		5.35	63	11.78	1780-1896	1780-1896	1780	8.4	10.2144	DryMC	p. 118	Yes	No explanation	No explanation	Many	No explanation	Range of settings/gradient	Mountain range/plateau	No	Not studied	Called surface fires. P. 124 crown fires rare	NM	7	32 47.8 N	105 48.1 W	32.8	-105.8	0	0		Prediction
Brown et al. (2001)	Sunspot	USSSP001	20	10	50		7.79	29	3.72	1721-1879	1721-1879	1721	29.89	36.3462	DryMC	p. 118	Yes	No explanation	No explanation	Many	No explanation	Range of settings/gradient	Mountain range/plateau	No	Not studied	Called surface fires. P. 124 crown fires rare	NM	7	32 47.7 N	05 48.7 W	32.8	-105.81	0	0		Prediction
Caprio and Swetnam (1995)	Ash Peak Ridge	USAPR001	1.1	4	363.636		3.93	97	24.6819	1703-1898	1700-1900	1700	7.04	8.56064	DryPine	p. 174	Yes	No explanation	No explanation	Many	No explanation	Range of settings/gradient	Park or wilderness	No	Not studied	Severity not mentioned, not descr. as surface fires	CA	2	36.55329 N	-118.81207 E	36.55	-118.81	464020	4427630		Prediction
Caprio and Swetnam (1995)	Bobcat Point Pine	USBOB001	1.1	9	818.182		7.27	75	10.3164	1701-1877	1700-1900	1700	15.09	18.3494	DryMC	p. 174	Yes	No explanation	No explanation	Many	No explanation	Range of settings/gradient	Park or wilderness	No	Not studied	Severity not mentioned, not descr. as surface fires	CA	2	36.549518 N	-118.749374 E	36.55	-118.75	0	0		Prediction
Caprio and Swetnam (1995)	High Sierra Ridge Pine	USHSR001	1.1	15	1363.64		11.71	104	8.88	1703-1889	1700-1900	1700	18.75	22.8	DryMC	p. 174	Yes	No explanation	No explanation	Many	No explanation	Range of settings/gradient	Park or wilderness	No	Not studied	Severity not mentioned, not descr. as surface fires	CA	2	36.55705 N	-118.727 E	36.55	-118.73	0	0		Prediction
Danzer (1998)	Sawmill Canyon	USSAW001	35	23	65.7143		15.42	174	11.28	1689-1880	1689-1880	1689	10.92	13.2787	DryMC	p. 35	No explanation	Yes	No explanation	Some	No explanation	Proximity/access	Mountain range/plateau	Yes	Age structure-plots	Last fire in 1880 not interp. as high-sev., but regen follows	AZ	1	31.447374 N	-110.3697 E	31.45	-110.36	0	0		Prediction
Donnegan et al. (2001)	BSA Shortcut	USBSA001	100	15	15					1727-1892	1727-1920	1727	75.54	91.8566	DryMC	p. 1528	No explanation	Yes	Yes	No	No explanation	Many scarred trees	National Forest	No	Not studied	p. 1533 says high-sever. unlikely in open stands	CO	3	38 56 N	105 22 W	38.9333	-105.367	0	0		Prediction
Dieterich (1980)	Chimney Springs	USCHS002	42	8	19.0476		4.98	107	21.49	1608-1890	1754-1876	1754	8.8	10.7008	DryPine	p. 2	No explanation	No explanation	No explanation	Some	No explanation	No explanation	Proximity/access	No	Not studied	p. 7 hypothesizes low severity	AZ	1	35.266449 N	-111.68813 E	35.26	-111.68	0	0		Prediction
Everett et al. (2000)	Entiat Mud Creek Aspect Polygon 165	USENT165		12			9.42	125	13.27	1716-1895	1750-1860	1716	11.92	14.4947	DryPine	p. 210	No	Yes	No explanation	Many	No explanation	No explanation	No explanation	No	Not studied		WA	10	47 48 N	120 20 W	47.8	-120.33	0	0	0	Prediction
Everett et al. (2000)	Entiat Mud Creek Aspect Polygon 167	USENT167		32			21.24	195	9.18	1706-1900	1750-1860	1706	16.17	19.6627	DryPine	p. 210	No	Yes	No explanation	Many	No explanation	No explanation	No explanation	No	Not studied		WA	10	47 48 N	120 20 W	47.8	-120.33	0	0	0	Prediction
Everett et al. (2000)	Entiat Mud Creek Aspect Polygon 196	USENT196		22			18.11	143	7.9	1768-1895	1750-1860	1768	14.29	17.3766	DryPine	p. 210	No	Yes	No explanation	Many	No explanation	No explanation	No explanation	No	Not studied		WA	10	47 48 N	120 20 W	47.8	-120.33	0	0	0	Prediction
Everett et al. (2000)	Entiat Mud Creek Aspect Polygon 199	USENT199		76			41.88	553	13.2	1691-1900	1750-1860	1691	13.08	15.9053	DryPine	p. 210	No	Yes	No explanation	Many	No explanation	No explanation	No explanation	No	Not studied		WA	10	47 48 N	120 20 W	47.8	-120.33	0	0	0	Prediction
Everett et al. (2000)	Entiat Mud Creek Aspect Polygon 200	USENT200		41			27.72	230	8.3	1708-1900	1750-1860	1708	16.84	20.4774	DryPine	p. 210	No	Yes	No explanation	Many	No explanation	No explanation	No explanation	No	Not studied		WA	10	47 48 N	120 20 W	47.8	-120.33	0	0	0	Prediction
Everett et al. (2000)	Entiat Mud Creek Aspect Polygon 201	USENT201		14			8.9	115	12.92	1715-1900	1750-1860	1715	12.41	15.0906	DryPine	p. 210	No	Yes	No explanation	Many	No explanation	No explanation	No explanation	No	Not studied		WA	10	47 48 N	120 20 W	47.8	-120.33	0	0	0	Prediction
Everett et al. (2000)	Entiat Mud Creek Aspect Polygon 202	USENT202		35			24.64	353	14.33	1663-1895	1750-1860	1663	13.7	16.6592	DryPine	p. 210	No	Yes	No explanation	Many	No explanation	No explanation	No explanation	No	Not studied		WA	10	47 48 N	120 20 W	47.8	-120.33	0	0	0	Prediction
Everett et al. (2000)	Entiat Mud Creek Aspect Polygon 203	USENT203		17			11.08	156	14.08	1629-1889	1750-1860	1629	15.32	18.6291	DryPine	p. 210	No	Yes	No explanation	Many	No explanation	No explanation	No explanation	No	Not studied		WA	10	47 48 N	120 20 W	47.8	-120.33	0	0	0	Prediction
Everett et al. (2000)	Entiat Mud Creek Aspect Polygon 204	USENT204		32			19.25	183	9.51	1646-1895	1750-1860	1646	19.76	24.0282	DryPine	p. 210	No	Yes	No explanation	Many	No explanation	No explanation	No explanation	No	Not studied		WA	10	47 48 N	120 20 W	47.8	-120.33	0	0	0	Prediction
Everett et al. (2000)	Entiat Mud Creek Aspect Polygon 205	USENT205		15			9.49	152	16.02	1681-1895	1750-1860	1681	12.5	15.2	DryPine	p. 210	No	Yes	No explanation	Many	No explanation	No explanation	No explanation	No	Not studied		WA	10	47 48 N	120 20 W	47.8	-120.33	0	0	0	Prediction
Everett et al. (2000)	Entiat Mud Creek Aspect Polygon 206	USENT206		8			6.47	74	11.44	1673-1895	1750-1860	1673	17.78	21.6205	DryPine	p. 210	No	Yes	No explanation	Many	No explanation	No explanation	No explanation	No	Not studied		WA	10	47 48 N	120 20 W	47.8	-120.33	0	0	0	Prediction
Everett et al. (2000)	Entiat Mud Creek Aspect Polygon 207	USENT207		9			6.29	60	9.54	1721-1895	1750-1860	1721	15.07	18.3251	DryPine	p. 210	No	Yes	No explanation	Many	No explanation	No explanation	No explanation	No	Not studied		WA	10	47 48 N	120 20 W	47.8	-120.33	0	0	0	Prediction
Everett et al. (2000)	Entiat Mud Creek Aspect Polygon 208	USENT208		33			17.45	177	10.14	1691-1895	1750-1860	1691	16.02	19.4803	DryPine	p. 210	No	Yes	No explanation	Many	No explanation	No explanation	No explanation	No	Not studied		WA	10	47 48 N	120 20 W	47.8	-120.33	0	0	0	Prediction
Everett et al. (2000)	Entiat Mud Creek Aspect Polygon 211	USENT211		15			11.67	89	7.63	1682-1894	1750-1860	1682	21.71	26.3994	DryPine	p. 210	No	Yes	No explanation	Many	No explanation	No explanation	No explanation	No	Not studied		WA	10	47 48 N	120 20 W	47.8	-120.33	0	0	0	Prediction
Everett et al. (2000)	Entiat Mud Creek Aspect Polygon 230	USENT230		30			21.77	355	16.31	1666-1894	1750-1860	1666	11.98	14.5677	DryPine	p. 210	No	Yes	No explanation	Many	No explanation	No explanation	No explanation	No	Not studied		WA	10	47 48 N	120 20 W	47.8	-120.33	0	0	0	Prediction
Everett et al. (2000)	Frosty Aspect Polygon 1	USFRS001		87			66.03	808	12.24	1601-1894	not given	1601	20.38	24.7821	DryMC	p. 210	No	Yes	No explanation	Many	No explanation	No explanation	No explanation	No	Not studied		WA	10	48 37 N	118 56 W	48.61	-118.93	0	0	0	Prediction
Everett et al. (2000)	Frosty Aspect Polygon 2	USFRS002		66			49.19	685	13.93	1601-1886	not given	1601	19	23.104	DryMC	p. 210	No	Yes	No explanation	Many	No explanation	No explanation	No explanation	No	Not studied		WA	10	48 37 N	118 56 W	48.61	-118.93	0	0	0	Prediction
Everett et al. (2000)	Frosty Aspect Polygon 3	USFRS003		15			11	127	11.55	1646-1896	not given	1646	18.68	22.7149	DryMC	p. 210	No	Yes	No explanation	Many	No explanation	No explanation	No explanation	No	Not studied		WA	10	48 37 N	118 56 W	48.61	-118.93	0	0	0	Prediction
Everett et al. (2000)	Frosty Aspect Polygon 4	USFRS004		73			54.2	768	14.17	1605-1896	not given	1605	18.51	22.5082	DryMC	p. 210	No	Yes	No explanation	Many	No explanation	No explanation	No explanation	No	Not studied		WA	10	48 37 N	118 56 W	48.61	-118.93	0	0	0	Prediction
Everett et al. (2000)	Frosty Aspect Polygon 5	USFRS005		34			26.55	237	8.93	1605-1868	not given	1605	26.1	31.7376	DryMC	p. 210	No	Yes	No explanation	Many	No explanation	No explanation	No explanation	No	Not studied		WA	10	48 37 N	118 56 W	48.61	-118.93	0	0	0	Prediction
Everett et al. (2000)	Frosty Aspect Polygon 6	USFRS006		6			36.7	422	11.5	1615-1896	not given	1615	23.2	28.2112	DryMC	p. 210	No	Yes	No explanation	Many	No explanation	No explanation	No explanation	No	Not studied		WA	10	48 37 N	118 56 W	48.61	-118.93	0	0	0	Prediction
Everett et al. (2000)	Frosty Aspect Polygon 7	USFRS007		70			48.1	704	14.64	1615-1896	not given	1615	17.47	21.2435	DryMC	p. 210	No	Yes	No explanation	Many	No explanation	No explanation	No explanation	No	Not studied		WA	10	48 37 N	118 56 W	48.61	-118.93	0	0	0	Prediction
Everett et al. (2000)	Frosty Aspect Polygon 8	USFRS008		26			18.6	280	15.05	1622-1896	not given	1622	16.38	19.9181	DryMC	p. 210	No	Yes	No explanation	Many	No explanation	No explanation	No explanation	No	Not studied		WA	10	48 37 N	118 56 W	48.61	-118.93	0	0	0	Prediction
Everett et al. (2000)	Nile Creek Aspect Polygon 1	USNIL001		9			6.13	73	11.9	1633-1889	1700-1860	1633	21.09	25.6454	DryPine	p. 210	No	Yes	No explanation	Many	No explanation	No explanation	No explanation	No	Not studied		WA	10	46 52 N	121 05 W	46.86	-121.08	0	0	0	Prediction
Everett et al. (2000)	Nile Creek Aspect Polygon 2	USNIL002		14			10.6	129	12.17	1633-1889	1700-1860	1633	20.28	24.6605	DryPine	p. 210	No	Yes	No explanation	Many	No explanation	No explanation	No explanation	No	Not studied		WA	10	46 52 N	121 05 W	46.86	-121.08	0	0	0	Prediction
Everett et al. (2000)	Nile Creek Aspect Polygon 3	USNIL003		15			12.42	189	15.22	1610-1889	1700-1860	1610	17.22	20.9395	DryPine	p. 210	No	Yes	No explanation	Many	No explanation	No explanation	No explanation	No	Not studied		WA	10	46 52 N	121 05 W	46.86	-121.08	0	0	0	Prediction
Everett et al. (2000)	Nile Creek Aspect Polygon 4	USNIL004		10			9.04	116	12.83	1610-1889	1700-1860	1610	18.14	22.0582	DryPine	p. 210	No	Yes	No explanation	Many	No explanation	No explanation	No explanation	No	Not studied		WA	10	46 52 N	121 05 W	46.86	-121.08	0	0	0	Prediction
Everett et al. (2000)	Nile Creek Aspect Polygon 5	USNIL005		21			14.62	233	15.94	1610-1892	1700-1860	1610	15.46	18.7994	DryPine	p. 210	No	Yes	No explanation	Many	No explanation	No explanation	No explanation	No	Not studied		WA	10	46 52 N	121 05 W	46.86	-121.08	0	0	0	Prediction
Everett et al. (2000)	Nile Creek Aspect Polygon 6	USNIL006		12			6.68	92	13.77	1603-1888	1700-1860	1603	20.36	24.7578	DryPine	p. 210	No	Yes	No explanation	Many	No explanation	No explanation	No explanation	No	Not studied		WA	10	46 52 N	121 05 W	46.86	-121.08	0	0	0	Prediction
Everett et al. (2000)	Nile Creek Aspect Polygon 7	USNIL007		23			17.29	155	8.96	1603-1899	1700-1860	1603	29.34	35.6774	DryPine	p. 210	No	Yes	No explanation	Many	No explanation	No explanation	No explanation	No	Not studied		WA	10	46 52 N	121 05 W	46.86	-121.08	0	0	0	Prediction
Everett et al. (2000)	Nile Creek Aspect Polygon 8	USNIL008		21			15.26	191	12.52	1615-1889	1700-1860	1615	19.36	23.5418	DryPine	p. 210	No	Yes	No explanation	Many	No explanation	No explanation	No explanation	No	Not studied		WA	10	46 52 N	121 05 W	46.86	-121.08	0	0	0	Prediction
Everett et al. (2000)	Nile Creek Aspect Polygon 9	USNIL009		19			14.01	187	13.35	1610-1889	1700-1860	1610	17.66	21.4746	DryPine	p. 210	No	Yes	No explanation	Many	No explanation	No explanation	No explanation	No	Not studied		WA	10	46 52 N	121 05 W	46.86	-121.08	0	0	0	Prediction
Everett et al. (2000)	Nile Creek Aspect Polygon 10	USNIL010		41			25.13	431	17.15	1610-1889	1700-1860	1610	14.21	17.2794	DryPine	p. 210	No	Yes	No explanation	Many	No explanation	No explanation	No explanation	No	Not studied		WA	10	46 52 N	121 05 W	46.86	-121.08	0	0	0	Prediction
Everett et al. (2000)	Nile Creek Aspect Polygon 11	USNIL011		49			36.13	377	10.43	1603-1889	1700-1860	1603	24.65	29.9744	DryPine	p. 210	No	Yes	No explanation	Many	No explanation	No explanation	No explanation	No	Not studied		WA	10	46 52 N	121 05 W	46.86	-121.08	0	0	0	Prediction
Everett et al. (2000)	Quartzite Aspect Polygon 1	USQZT001		22			13.7	192	14.04	1618-1896	not given	1618	15.54	18.8966	DryPine	p. 210	No	Yes	No explanation	Many	No explanation	No explanation	No explanation	No	Not studied		WA	10	48 17 N	117 37 W	48.28	-117.61	0	0	0	Prediction
Everett et al. (2000)	Quartzite Aspect Polygon 2	USQZT002		13			6.699	93	13.88	1611-1889	not given	1611	18.1	22.0096	DryPine	p. 210	No	Yes	No explanation	Many	No explanation	No explanation	No explanation	No	Not studied		WA	10	48 17 N	117 37 W	48.28	-117.61	0	0	0	Prediction
Everett et al. (2000)	Quartzite Aspect Polygon 3	USQZT003		18			13.28	155	11.67	1653-1896	not given	1653	17.4	21.1584	DryPine	p. 210	No	Yes	No explanation	Many	No explanation	No explanation	No explanation	No	Not studied		WA	10	48 17 N	117 37 W	48.28	-117.61	0	0	0	Prediction
Everett et al. (2000)	Quartzite Aspect Polygon 4	USQZT004		24			17.62	222	12.6	1605-1896	not given	1605	19.17	23.3107	DryPine	p. 210	No	Yes	No explanation	Many	No explanation	No explanation	No explanation	No	Not studied		WA	10	48 17 N	117 37 W	48.28	-117.61	0	0	0	Prediction
Everett et al. (2000)	Quartzite Aspect Polygon 5	USQZT005		25			14.95	180	12.04	1607-1896	not given	1607	19.53	23.7485	DryPine	p. 210	No	Yes	No explanation	Many	No explanation	No explanation	No explanation	No	Not studied		WA	10	48 17 N	117 37 W	48.28	-117.61	0	0	0	Prediction
Everett et al. (2000)	Quartzite Aspect Polygon 6	USQZT006		24			13.95	200	14.34	1626-1895	not given	1626	16.93	20.5869	DryPine	p. 210	No	Yes	No explanation	Many	No explanation	No explanation	No explanation	No	Not studied		WA	10	48 17 N	117 37 W	48.28	-117.61	0	0	0	Prediction
Everett et al. (2000)	Quartzite Aspect Polygon 7	USQZT007		13			9.01	82	9.1	1629-1882	not given	1629	24.28	29.5245	DryPine	p. 210	No	Yes	No explanation	Many	No explanation	No explanation	No explanation	No	Not studied		WA	10	48 17 N	117 37 W	48.28	-117.61	0	0	0	Prediction
Everett et al. (2000)	Quartzite Aspect Polygon 8	USQZT008		3			2.66	35	13.16	1663-1882	not given	1663	16.73	20.3437	DryPine	p. 210	No	Yes	No explanation	Many	No explanation	No explanation	No explanation	No	Not studied		WA	10	48 17 N	117 37 W	48.28	-117.61	0	0	0	Prediction
Everett et al. (2000)	South Deep Aspect Polygon 1	USSDP001		22						1804-1889	not given	1804	19.01	23.1162	DryPine	p. 210	No	Yes	No explanation	Many	No explanation	No explanation	No explanation	No	Not studied		WA	10	48 45 N	117 40 W	48.75	-117.66	0	0	0	Prediction
Everett et al. (2000)	South Deep Aspect Polygon 3	USSDP003		12			7.95	32	4.03	1718-1896	not given	1718	43.33	52.6893	DryPine	p. 210	No	Yes	No explanation	Many	No explanation	No explanation	No explanation	No	Not studied		WA	10	48 45 N	117 40 W	48.75	-117.66	0	0	0	Prediction
Everett et al. (2000)	South Deep Aspect Polygon 4	USSDP004		4			3.16	18	5.7	1646-1900	not given	1646	53.37	64.8979	DryPine	p. 210	No	Yes	No explanation	Many	No explanation	No explanation	No explanation	No	Not studied		WA	10	48 45 N	117 40 W	48.75	-117.66	0	0	0	Prediction
Everett et al. (2000)	South Deep Aspect Polygon 5	USSDP005		9			4.88	35	7.17	1619-1900	not given	1619	44.13	53.6621	DryPine	p. 210	No	Yes	No explanation	Many	No explanation	No explanation	No explanation	No	Not studied		WA	10	48 45 N	117 40 W	48.75	-117.66	0	0	0	Prediction
Everett et al. (2000)	South Deep Aspect Polygon 6	USSDP006		17			9.75	71	7.28	1629-1900	not given	1629	31.58	38.4013	DryPine	p. 210	No	Yes	No explanation	Many	No explanation	No explanation	No explanation	No	Not studied		WA	10	48 45 N	117 40 W	48.75	-117.66	0	0	0	Prediction
Everett et al. (2000)	South Deep Aspect Polygon 7	USSDP007		13			9.62	39	4.05	1683-1900	not given	1683	41.91	50.9626	DryPine	p. 210	No	Yes	No explanation	Many	No explanation	No explanation	No explanation	No	Not studied		WA	10	48 45 N	117 40 W	48.75	-117.66	0	0	0	Prediction
Everett et al. (2000)	South Deep Aspect Polygon 9	USSDP009		5			4.7	17	3.62	1634-1847	not given	1634	47.74	58.0518	DryPine	p. 210	No	Yes	No explanation	Many	No explanation	No explanation	No explanation	No	Not studied		WA	10	48 45 N	117 40 W	48.75	-117.66	0	0	0	Prediction
Everett et al. (2000)	South Deep Aspect Polygon 10	USSDP010		12			6.7	25	3.73	1629-1894	not given	1629	55.09	66.9894	DryPine	p. 210	No	Yes	No explanation	Many	No explanation	No explanation	No explanation	No	Not studied		WA	10	48 45 N	117 40 W	48.75	-117.66	0	0	0	Prediction
Everett et al. (2000)	South Deep Aspect Polygon 11a	USSDP011A		15			12.25	47	3.84	1717-1894	not given	1717	51.65	62.8064	DryPine	p. 210	No	Yes	No explanation	Many	No explanation	No explanation	No explanation	No	Not studied		WA	10	48 45 N	117 40 W	48.75	-117.66	0	0	0	Prediction
Everett et al. (2000)	South Deep Aspect Polygon 11b	USSDP011B		7			4.73	13	2.75	1717-1891	not given	1717	51.65	62.8064	DryPine	p. 210	No	Yes	No explanation	Many	No explanation	No explanation	No explanation	No	Not studied		WA	10	48 45 N	117 40 W	48.75	-117.66	0	0	0	Prediction
Everett et al. (2000)	South Deep Aspect Polygon 12	USSDP012		4			3.24	14	4.32	1634-1891	not given	1634	51.65	62.8064	DryPine	p. 210	No	Yes	No explanation	Many	No explanation	No explanation	No explanation	No	Not studied		WA	10	48 45 N	117 40 W	48.75	-117.66	0	0	0	Prediction
Everett et al. (2000)	South Deep Aspect Polygon 14	USSDP014		12			7.97	32	4.02	1666-1900	not given	1666	51.82	63.0131	DryPine	p. 210	No	Yes	No explanation	Many	No explanation	No explanation	No explanation	No	Not studied		WA	10	48 45 N	117 40 W	48.75	-117.66	0	0	0	Prediction
Everett et al. (2000)	Twenty Mile Aspect Polygon 1	USTWM001		20			16.46	155	9.42	1619-1889	not given	1619	26.03	31.6525	DryMC	p. 210	No	Yes	No explanation	Many	No explanation	No explanation	No explanation	No	Not studied		WA	10	48 40 N	120 05 W	48.66	-120.08	0	0	0	Prediction
Everett et al. (2000)	Twenty Mile Aspect Polygon 2	USTWM002		15			12.36	111	8.98	1629-1889	not given	1629	26.68	32.4429	DryMC	p. 210	No	Yes	No explanation	Many	No explanation	No explanation	No explanation	No	Not studied		WA	10	48 40 N	120 05 W	48.66	-120.08	0	0	0	Prediction
Everett et al. (2000)	Twenty Mile Aspect Polygon 3	USTWM003		12			9.78	113	11.55	1608-1889	not given	1608	22.85	27.7856	DryMC	p. 210	No	Yes	No explanation	Many	No explanation	No explanation	No explanation	No	Not studied		WA	10	48 40 N	120 05 W	48.66	-120.08	0	0	0	Prediction
Everett et al. (2000)	Twenty Mile Aspect Polygon 4	USTWM004		7			6.59	67	10.17	1629-1889	not given	1629	25.6	31.1296	DryMC	p. 210	No	Yes	No explanation	Many	No explanation	No explanation	No explanation	No	Not studied		WA	10	48 40 N	120 05 W	48.66	-120.08	0	0	0	Prediction
Everett et al. (2000)	Twenty Mile Aspect Polygon 6	USTWM006		84			68.38	609	9.61	1601-1889	not given	1601	29.54	35.9206	DryMC	p. 210	No	Yes	No explanation	Many	No explanation	No explanation	No explanation	No	Not studied		WA	10	48 40 N	120 05 W	48.66	-120.08	0	0	0	Prediction
Everett et al. (2000)	Twenty Mile Aspect Polygon 7	USTWM007		42			35.74	292	8.17	1601-1889	not given	1601	31.24	37.9878	DryMC	p. 210	No	Yes	No explanation	Many	No explanation	No explanation	No explanation	No	Not studied		WA	10	48 40 N	120 05 W	48.66	-120.08	0	0	0	Prediction
Everett et al. (2000)	Twenty Mile Aspect Polygon 8	USTWM008		28			26.85	191	7.11	1629-1889	not given	1629	32.42	39.4227	DryMC	p. 210	No	Yes	No explanation	Many	No explanation	No explanation	No explanation	No	Not studied		WA	10	48 40 N	120 05 W	48.66	-120.08	0	0	0	Prediction
Everett et al. (2000)	Twenty Mile Aspect Polygon 9	USTWM009		20			18.24	112	6.14	1619-1889	not given	1619	40.17	48.8467	DryMC	p. 210	No	Yes	No explanation	Many	No explanation	No explanation	No explanation	No	Not studied		WA	10	48 40 N	120 05 W	48.66	-120.08	0	0	0	Prediction
Everett et al. (2000)	Twenty Mile Aspect Polygon 10	USTWM010		56			46.37	198	4.27	1660-1889	not given	1660	48.96	59.5354	DryMC	p. 210	No	Yes	No explanation	Many	No explanation	No explanation	No explanation	No	Not studied		WA	10	48 40 N	120 05 W	48.66	-120.08	0	0	0	Prediction
Everett et al. (2000)	Twenty Mile Aspect Polygon 11	USTWM011		7			6.44	23	3.57	1601-1843	not given	1601	67.38	81.9341	DryMC	p. 210	No	Yes	No explanation	Many	No explanation	No explanation	No explanation	No	Not studied		WA	10	48 40 N	120 05 W	48.66	-120.08	0	0	0	Prediction
Everett et al. (2000)	Twenty Mile Aspect Polygon 12	USTWM012		14			12.98	80	6.16	1629-1889	not given	1629	40.2	48.8832	DryMC	p. 210	No	Yes	No explanation	Many	No explanation	No explanation	No explanation	No	Not studied		WA	10	48 40 N	120 05 W	48.66	-120.08	0	0	0	Prediction
Everett et al. (2000)	Twenty Mile Aspect Polygon 13	USTWM013		16			15.42	106	6.87	1629-1889	not given	1626	33.75	41.04	DryMC	p. 210	No	Yes	No explanation	Many	No explanation	No explanation	No explanation	No	Not studied		WA	10	48 40 N	120 05 W	48.66	-120.08	0	0	0	Prediction
Grissino-Mayer (1995) Grissino-Mayer and Swetnam (1997)	Candelaria	USCAN001	8.5	29	341.176		19.64	221	11.2525	1653-1880	1703-1870	1703	14.97	18.2035	DryPine	p.145	No explanation	Yes	No explanation	Many	No explanation	Many scarred trees	Park or wilderness	No	Not studied	p. 234, 266 call low-severity	NM	7	34.9924 N	-108.076 E	35	-108.08	0	0		Prediction
Grissino-Mayer (1995) Grissino-Mayer and Swetnam (1997)	Cerro Bandera East	USCBE001	12.3	32	260.163	500	30.81	494	16.03	1656-1880	1653-1880	1653	13.1	15.9296	DryMC	p.145	No explanation	Yes	No explanation	Many	No explanation	Many scarred trees	Park or wilderness	No	Not studied	p. 234, 266 call low-severity	NM	7	34.98333 N	-108.1 E	34.98	-108.1	0	0		Prediction
Grissino-Mayer (1995) Grissino-Mayer and Swetnam (1997)	Cerro Bandera North	USCBN001	14	35	250	365	27	345	12.78	1684-1880	1656-1880	1656	10.71	13.0234	DryPine	p.145	No explanation	Yes	No explanation	Many	No explanation	Many scarred trees	Park or wilderness	No	Not studied	p. 234, 266 call low-severity	NM	7	35.000 N	-108.100 E	35	-108.1	0	0		Prediction
Grissino-Mayer (1995) Grissino-Mayer and Swetnam (1997)	Cerro Rendija	USCER001	8.2	11	134.146		8.95	82	9.16201	1695-1935	1684-1880	1684	22.19	26.983	DryMC	p.145	No explanation	Yes	No explanation	Many	No explanation	Many scarred trees	Park or wilderness	No	Not studied	p. 234, 266 call low-severity	NM	7	34.9516 N	-108.124 E	34.95	-108.11	0	0		Prediction
Grissino-Mayer (1995) Grissino-Mayer and Swetnam (1997)	Hidden Kipuka	USKIP001	28.9	12	41.5225		7.04	44	6.25	1653-1877	1695-1900	1695	38.9	47.3024	DryPine	p.145	No explanation	Yes	No explanation	Many	No explanation	Many scarred trees	Park or wilderness	No	Not studied	p. 234, 266 call low-severity	NM	7	34.9 N	-108.05 E	34.9	-108.05	0	0		Prediction
Grissino-Mayer (1995) Grissino-Mayer and Swetnam (1997)	Hoya de Cibola Lava Flow	USHFL001	12.6	23	182.54		16.9	140	8.28	1625-1879	1653-1877	1653	24.03	29.2205	DryPine	p.145	No explanation	Yes	No explanation	Many	No explanation	Many scarred trees	Park or wilderness	No	Not studied	p. 234, 266 call low-severity	NM	7	34 53 39 N	-108 08 47 E	34.9	-108.15	0	0		Prediction
Grissino-Mayer (1995) Grissino-Mayer and Swetnam (1997)	La Marchanita	USLAM001	42.9	37	86.2471		34.43	402	11.68	1684-1861	1625-1879	1625	14.97	18.2035	DryPine	p.145	No explanation	Yes	No explanation	Many	No explanation	Many scarred trees	Park or wilderness	No	Not studied	p. 234, 266 call low-severity	NM	7	34.9853020 N	-108.0614853 E	34.98	-108.06	0	0		Prediction
Grissino-Mayer (1995) Grissino-Mayer and Swetnam (1997)	Lost Woman	USLWN001	10.6	20	188.679		15.31	120	7.84	1658-1893	1684-1861	1684	23.5	28.576	DryPine	p.145	No explanation	Yes	No explanation	Many	No explanation	Many scarred trees	Park or wilderness	No	Not studied	p. 234, 266 call low-severity	NM	7	34.96583 N	-108.079 E	34.96	-108.08	0	0		Prediction
Grissino-Mayer (1995) Grissino-Mayer and Swetnam (1997)	Mesita Blanca	USMES001	54.8	26	47.4453		21.72	120	5.52	1729-1880	1658-1933	1658	23.15	28.1504	DryPine	p.145	No explanation	Yes	No explanation	Many	No explanation	Many scarred trees	Park or wilderness	No	Not studied	p. 234, 266 call low-severity	NM	7	34.8833 N	108.0667 W	34.88	-108.06	0	0		Prediction
Grissino-Mayer et al. (2004)	Burnette Canyon	USBCN001	50	8	16		5.55	20	3.6036	1679-1878	1729-1880	1729	33.83	41.1373	DryMC	p. 1711	No explanation	Yes	No explanation	Many	No	Many scarred trees	Mountain range/plateau	No	Not studied	p. 1714 were likely low sev. for so many trees to survive	CO	3	37 35 N	108 08 W	37.58	-108.13	233038	4.09908e+06		Prediction
Grissino-Mayer et al. (2004)	Hermosa Creek	USHCK002	50	23	46		14.94	136	9.1	1652-1889	1679-1880	1679	20.97	25.4995	DryPine	p. 1711	No explanation	Yes	No explanation	Many	No	Many scarred trees	Mountain range/plateau	No	Not studied	p. 1714 were likely low sev. for so many trees to survive	CO	3	37 28 N	107 50 W	37.46	-107.83	0	0		Prediction
Heyerdahl et al. (2008)	Bannock Creek	USBAN001	28	24	85.7143		18.9	273	14.4444	1665-1889	1650-1900	1650	13.98	16.9997	DryPine	p. 4	No explanation	Yes	No explanation	Many	No explanation	No plots	Areas with many fire scars	No	Not studied	Repeatedly described as surf. fire regime; assumed only	ID	4	43 48 18 N	115 47 15 W	43.8	-115.78	0	0		Prediction
Heyerdahl et al. (2008)	Blue Mountain	USBMT001	33	36	109.091		31.46	425	13.5092	1675-1899	1650-1900	1650	12.28	14.9325	DryMC	p. 4	No explanation	Yes	No explanation	Many	No explanation	No plots	Areas with many fire scars	No	Not studied	Repeatedly described as surf. fire regime; assumed only	MT	5	46 49 27 N	114 7 35 W	46.81	-114.13	0	0		Prediction
Heyerdahl et al. (2008)	Butler Creek	USBUT001	2	38	1900	478	30.45	478	15.7	1652-1889	1650-1900	1650	12.22	14.8595	DryMC	p. 4	No explanation	Yes	No explanation	Many	No explanation	No plots	Areas with many fire scars	No	Not studied	Repeatedly described as surf. fire regime; assumed only	MT	5	47 7 21 N	114 23 36 W	47.11	-114.4	0	0		Prediction
Heyerdahl et al. (2008)	Corona Road	USCOR001	3	26	866.667		22.9	273	11.9214	1659-1889	1650-1900	1650	19.25	23.408	DryMC	p. 4	No explanation	Yes	No explanation	Many	No explanation	No plots	Areas with many fire scars	No	Not studied	Repeatedly described as surf. fire regime; assumed only	MT	5	47 36 8 N	114 55 51 W	47.6	-114.93	655529	5273953		Prediction
Heyerdahl et al. (2008)	Cove Mountain	USCOV001	12	25	208.333		22.43	192	8.55996	1655-1892	1650-1900	1650	25.53	31.0445	DryMC	p. 4	No explanation	Yes	No explanation	Many	No explanation	No plots	Areas with many fire scars	No	Not studied	Repeatedly described as surf. fire regime; assumed only	ID	4	45 25 7 N	115 31 1 W	45.41	-115.51	616031	5030319		Prediction
Heyerdahl et al. (2008)	Crane Lookout	USCRN002	18	18	100		25.1	199	7.93	1652-1869	1650-1900	1650	25.47	30.9715	DryMC	p. 4	No explanation	Yes	No explanation	Many	No explanation	No plots	Areas with many fire scars	No	Not studied	Repeatedly described as surf. fire regime; assumed only	MT	5	47 53 46 N	114 0 58 W	47.9	-114.01	723019	5308852		Prediction
Heyerdahl et al. (2008)	Hunter Point	USHUN001	31	25	80.6452		22.18	223	10.05	1671-1889	1650-1900	1650	19.84	24.1254	DryMC	p. 4	No explanation	Yes	No explanation	Many	No explanation	No plots	Areas with many fire scars	No	Not studied	Repeatedly described as surf. fire regime; assumed only	MT	5	48 53 27 N	115 13 46 W	48.88	-115.23	629785	5416599		Prediction
Heyerdahl et al. (2008)	Keating Ridge	USKEA001	4	22	550		18.23	168	9.22	1656-1888	1650-1900	1650	22.26	27.0682	DryMC	p. 4	No explanation	Yes	No explanation	Many	No explanation	No plots	Areas with many fire scars	No	Not studied	Repeatedly described as surf. fire regime; assumed only	ID	4	45 28 51 N	116 8 58 W	45.48	-116.15	566466	5036515		Prediction
Heyerdahl et al. (2008)	Lowman Research Natural Area	USLOW001	45	9	20		8.55	57	6.67	1661-1889	1650-1900	1650	30.73	37.3677	DryMC	p. 4	No explanation	Yes	No explanation	Many	No explanation	No plots	Areas with many fire scars	No	Not studied	Repeatedly described as surf. fire regime; assumed only	ID	4	44 3 50 N	115 36 56 W	44.06	-115.61	610871	4879692		Prediction
Heyerdahl et al. (2008)	McMillan Mountain	USMCM001	8	32	400		28.45	306	10.77	1670-1889	1650-1900	1650	17.71	21.5354	DryMC	p. 4	No explanation	Yes	No explanation	Many	No explanation	No plots	Areas with many fire scars	No	Not studied	Repeatedly described as surf. fire regime; assumed only	MT	5	48 18 42 N	115 29 11 W	48.31	-115.48	612232	5351832		Prediction
Heyerdahl et al. (2008)	Sawmill Creek Research Natural Area	USSML001	53	32	60.3774		25.1	199	7.93	1658-1898	1650-1900	1650	27	32.832	DryMC	p. 4	No explanation	Yes	No explanation	Many	No explanation	No plots	Areas with many fire scars	No	Not studied	Repeatedly described as surf. fire regime; assumed only	MT	5	46 27 4 N	113 53 40 W	46.45	-113.9	277705	5147868		Prediction
Heyerdahl et al. (2008)	Sheafman Creek	USSHE001	14	41	292.857		37.43	394	10.53	1661-1889	1650-1900	1650	21.06	25.609	DryMC	p. 4	No explanation	Yes	No explanation	Many	No explanation	No plots	Areas with many fire scars	No	Not studied	Repeatedly described as surf. fire regime; assumed only	MT	5	46 20 16 N	114 14 25 W	46.33	-114.23	712400	5135045		Prediction
Heyerdahl et al. (2008)	Sheldon Flats	USLIB001	36	29	80.5556		23.63	333	14.09	1652-1882	1650-1900	1650	11.05	13.4368	DryMC	p. 4	No explanation	Yes	No explanation	Many	No explanation	No plots	Areas with many fire scars	No	Not studied	Repeatedly described as surf. fire regime; assumed only	MT	5	48 24 58 N	115 32 16 W	48.41	-115.53	608194	5363358		Prediction
Heyerdahl et al. (2008)	Sophie Lake	USVIZ001	13	46	353.846		41.28	726	17.59	1652-1878	1650-1900	1650	10.9	13.2544	DryMC	p. 4	No explanation	Yes	No explanation	Many	No explanation	No plots	Areas with many fire scars	No	Not studied	Repeatedly described as surf. fire regime; assumed only	MT	5	48 58 15 N	115 7 33 W	48.96	-115.13	637160	5425698		Prediction
Heyerdahl et al. (2008)	Warm Springs Ridge	USWSR001	15	27	180		21.51	334	15.53	1652-1891	1650-1900	1650	13.88	16.8781	DryPine	p. 4	No explanation	Yes	No explanation	Many	No explanation	No plots	Areas with many fire scars	No	Not studied	Repeatedly described as surf. fire regime; assumed only	ID	4	43 49 33 N	115 53 47 W	43.83	-115.9	588741	4852895		Prediction
Heyerdahl et al. (2008)	Wash Creek	USWSH001	31	25	80.6452		18.19	290	15.94	1603-1891	1650-1900	1650	15.98	19.4317	DryMC	p. 4	No explanation	Yes	No explanation	Many	No explanation	No plots	Areas with many fire scars	No	Not studied	Repeatedly described as surf. fire regime; assumed only	ID	4	44 2 41 N	115 55 27 W	44.05	-115.91	586202	4877171		Prediction
Kaib and Swetnam, no publication found	Mt. Ord	USORD001		28			20.14	513	25.47	1604-1896	not given	1604	8.72	10.6035	DryMC	No explanation	No explanation	No explanation	No explanation	No explanation	No explanation	No explanation	No explanation	No	Not studied		AZ	1	33.912896 N	-111.407979 E	33.91	-111.4	0	0	0	Prediction
Kaye and Swetnam (1999); Brown et al. (2001)	Cherry Canyon	USCHR001	20	10	50		4.41	51	11.56	1652-1886	1763-1886	1763	15.23	18.5197	DryPine	p. 311	No explanation	No explanation	No explanation	Many	No explanation	Many scarred trees	Range of settings/gradient	No	Not studied	Not described as surface fires; no fire sev. description	NM	7	32 50.0 N	105 27.9 W	32.83	-105.46	0	0	0	Prediction
Kaye and Swetnam (1999); Brown et al. (2001)	Lower Pine Spring	USLPS001	20	17	85					1748-1886	1716-1879	1716	11.56	14.057	DryPine	p. 311	No explanation	No explanation	No explanation	Many	No explanation	Many scarred trees	Range of settings/gradient	No	Not studied	Not described as surface fires; no fire sev. description	NM	7	32 42.6 N	105 48.9 W	32.71	-105.81	0	0		Prediction
Kaye and Swetnam (1999); Brown et al. (2001)	Lower San Andreas	USSAC001	20	28	140		13.29	170	12.79	1648-1899	1748-1886	1748	9.74	11.8438	DryPine	p. 311	No explanation	No explanation	No explanation	Many	No explanation	Many scarred trees	Range of settings/gradient	No	Not studied	Not described as surface fires; no fire sev. description	NM	7	32 48.0 N	105 51.5 W	32.8	-105.86	0	0		Prediction
Kaye and Swetnam (1999); Brown et al. (2001)	Upper Pine Spring	USUPS001	20	25	125		17.18	131	7.63	1632-1879	1648-1899	1648	18.11	22.0218	DryMC	p. 311	No explanation	No explanation	No explanation	Many	No explanation	Many scarred trees	Range of settings/gradient	No	Not studied	Not described as surface fires; no fire sev. description	NM	7	32 43.8 N	105 48.5 W	32.73	-105.81	0	0		Prediction
Kaye and Swetnam (1999); Brown et al. (2001)	Upper San Andreas	USUSA001	20	21	105		13.99	49	3.5	1798-1889	1627-1879	1627	13.02	15.8323	DryMC	p. 311	No explanation	No explanation	No explanation	Many	No explanation	Many scarred trees	Range of settings/gradient	No	Not studied	Not described as surface fires; no fire sev. description	NM	7	32 48.5 N	105 50.0 W	32.81	-105.83	0	0		Prediction
Maruoka (1994)	Dixie Butte (site 3)	USDIX001	1.32	3	227.273		2.5	7	2.8	1742-1889	1742-1889	1742	43.64	53.0662	DryMC	p. 17	No explanation	Yes	No explanation	No	No explanation	Many scarred trees	Mountain range/plateau	Yes	Age structure-plots	Did not use age struct. well; interp p. 32 as low-mod.	OR	8			44.55	-118.61	372170	4934460		Prediction
Maruoka (1994)	East Camp Creek (site 5)	USCMP002	1.32	5	378.788		5	10	2	1839-1889	1641-1900	1641	20.17	24.5267	DryMC	p. 17	No explanation	Yes	No explanation	No	No explanation	Many scarred trees	Mountain range/plateau	Yes	Age structure-plots	Did not use age struct. well; interp p. 32 as low-mod.	OR	8			44.3	-118.2	403980	4905270		Prediction
Maruoka (1994)	Five Mile Creek (site 6)	USFVM001	1.32	4	303.03		4	10	2.5	1829-1898	1776-1893	1776	24.11	29.3178	DryMC	p. 17	No explanation	Yes	No explanation	No	No explanation	Many scarred trees	Mountain range/plateau	Yes	Age structure-plots	Did not use age struct. well; interp p. 32 as low-mod.	OR	8			45.1	-119.05	338310	4995240		Prediction
Maruoka (1994)	Little Bear Burn (site 7)	USLBB002	1.32	4	303.03		4	6	1.5	1795-1900	1830-1901	1830	23.19	28.199	DryMC	p. 17	No explanation	Yes	No explanation	No	No explanation	Many scarred trees	Mountain range/plateau	Yes	Age structure-plots	Did not use age struct. well; interp p. 32 as low-mod.	OR	8			44.16	-118.75	360650	4892250		Prediction
Maruoka (1994)	Raddue (site 2)	USRAD001	1.32	3	227.273		3	6	2	1804-1889	1758-1900	1758	33.27	40.4563	DryMC	p. 17	No explanation	Yes	No explanation	No	No explanation	Many scarred trees	Mountain range/plateau	Yes	Age structure-plots	Did not use age struct. well; interp p. 32 as low-mod.	OR	8			44.56	-119.21	323400	4936590		Prediction
Maruoka (1994)	Seed Orchard (site 4)	USSDO001	1.32	4	303.03		2.81	6	2.14	1783-1879	1804-1889	1804	18.69	22.727	DryMC	p. 17	No explanation	Yes	No explanation	No	No explanation	Many scarred trees	Mountain range/plateau	Yes	Age structure-plots	Did not use age struct. well; interp p. 32 as low-mod.	OR	8			44.55	-118.31	395675	4934460		Prediction
Maruoka (1994)	Smoothing Iron Ridge (site 15)	USIRN001	1.32	4	303.03		4	18	4.5	1783-1878	1781-1879	1781	21.93	26.6669	DryMC	p. 17	No explanation	Yes	No explanation	No	No explanation	Many scarred trees	Mountain range/plateau	Yes	Age structure-plots	Did not use age struct. well; interp p. 32 as low-mod.	OR	8			46.18	-117.4	469160	5114580		Prediction
Maruoka (1994)	Spring Mountain (site 12)	USSPM001	1.32	3	227.273		2.34	5	2.14	1791-1890	1791-1890	1791	16.4	19.9424	DryMC	p. 17	No explanation	Yes	No explanation	No	No explanation	Many scarred trees	Mountain range/plateau	Yes	Age structure-plots	Did not use age struct. well; interp p. 32 as low-mod.	OR	8			45.46	-118.25	402640	5034920		Prediction
Maruoka (1994)	Troy (site 14)	USTRY001	1.32	4	303.03		2.55	7	2.75	1772-1888	1746-1890	1746	36.84	44.7974	DryMC	p. 17	No explanation	Yes	No explanation	No	No explanation	Many scarred trees	Mountain range/plateau	Yes	Age structure-plots	Did not use age struct. well; interp p. 32 as low-mod.	OR	8			45.9	-117.71	445000	5082595		Prediction
Maruoka (1994)	West Myrtle Creek (site 8)	USWMY001	1.32	4	303.03		3.72	13	3.49	1776-1899	1751-1889	1751	24.67	29.9987	DryMC	p. 17	No explanation	Yes	No explanation	No	No explanation	Many scarred trees	Mountain range/plateau	Yes	Age structure-plots	Did not use age struct. well; interp p. 32 as low-mod.	OR	8			43.93	-119.16	325960	4866070		Prediction
Maruoka (1994)	Widow's Creek (site 1)	USWID001	1.32	2	151.515		2	11	5.5	1776-1888	1767-1899	1767	19.72	23.9795	DryMC	p. 17	No explanation	Yes	No explanation	No	No explanation	Many scarred trees	Mountain range/plateau	Yes	Age structure-plots	Did not use age struct. well; interp p. 32 as low-mod.	OR	8			44.3	-119.28	317325	4908340		Prediction
Morino (1996)	Fillmore Side Canyon	USFSR001		7			4.25	57	13.41	1607-1874	1745-1849	1745	18.2	22.1312	DryPine	p. 51	Yes	Yes	No explanation	Many	Ponderosa pine	Ponderosa pine	No explanation	No	Not studied	Not described as surface fires; no fire sev. description	NM	7	32.33113 N	-106.5651 E	32.33	-106.56	0	0	0	Prediction
Morino (1996)	Fillmore Side Canyon 2	USFST001		10			8.12	146	17.98	1601-1887	1632-1860	1632	14.69	17.863	DryPine	p. 51	Yes	Yes	No explanation	Many	Ponderosa pine	Ponderosa pine	No explanation	No	Not studied	Not described as surface fires; no fire sev. description	NM	7	32.331 N	-106.5634 E	32.33	-106.56	0	0	0	Prediction
Morino (1996)	Ledge Site	USLDG001		7			4.17	53	12.71	1601-1881	1632-1951	1601	18.44	22.423	DryPine	p. 51	Yes	Yes	No explanation	Many	Ponderosa pine	Ponderosa pine	No explanation	No	Not studied	Not described as surface fires; no fire sev. description	NM	7	32.33113 N	-106.5663 E	32.33	-106.56	0	0	0	Prediction
Morino (1996)	Narrows	USNAR001		8			5.99	72	12.02	1639-1897	1656-1890	1639	16.42	19.9667	DryPine	p. 51	Yes	Yes	No explanation	Many	Ponderosa pine	Ponderosa pine	No explanation	No	Not studied	Not described as surface fires; no fire sev. description	NM	7	32.3344 N	-106.5612 E	32.33	-106.56	0	0	0	Prediction
Morino (1996)	Rock House Spring	USRKH001		8			6.44	96	14.91	1602-1882	1662-1860	1602	16.1	19.5776	DryPine	p. 51	Yes	Yes	No explanation	Many	Ponderosa pine	Ponderosa pine	No explanation	No	Not studied	Not described as surface fires; no fire sev. description	NM	7	32.334 N	-106.54763 E	32.33	-106.55	0	0	0	Prediction
Morino (1996)	Snag Saddle	USSSD001		4			3.81	45	11.81	1632-1847	1632-1992	1632	14.14	17.1942	DryPine	p. 51	Yes	Yes	No explanation	Many	Ponderosa pine	Ponderosa pine	No explanation	No	Not studied	Not described as surface fires; no fire sev. description	NM	7	32.3375 N	-106.5492 E	32.33	-106.55	0	0	0	Prediction
Morino (1996)	Upper Fillmore Side Canyon #1	USSCI001		7			6.56	85	12.96	1694-1882	1726-1870	1694	12.48	15.1757	DryPine	p. 51	Yes	Yes	No explanation	Many	Ponderosa pine	Ponderosa pine	No explanation	No	Not studied	Not described as surface fires; no fire sev. description	NM	7	32.33253 N	-106.5601 E	32.33	-106.56	0	0	0	Prediction
Morino (1996)	Upper Fillmore West	USUFW001		24			18.03	356	19.74	1625-1874	not given	1625	10.55	12.8288	DryMC	p. 51	Yes	Yes	No explanation	Many	Ponderosa pine	Ponderosa pine	No explanation	No	Not studied	Not described as surface fires; no fire sev. description	NM	7	32.32851 N	-106.554 E	32.33	-106.55	0	0	0	Prediction
Seklecki et al. (1996)	Rustler Park, Chiricahua Mountains	USRPK001	78	58	74.359		38.77	599	15.45	1703-1900	1700-1892	1700	10.32	12.5491	DryMC	p. 240	No explanation	No explanation	No explanation	Many	No explanation	No explanation	Culturally modified area	No	Not studied	Fire severity not described or used, not assumed either	AZ	1	31 54 N	109 16 W	31.9	-109.26	0	0		Prediction
Skinner et al. (2008)	AZUL (San Pedro Martir)	MXAZU001	12	18	150	73	16.88	60	3.5545	1703-1864	1700-1990	1700	55.99	68.0838	DryMC	p. 1438	Yes	Yes	No explanation	No	No explanation	Range of settings/gradient	Mountain range/plateau	No	Not studied	No data, but argues from fuels p. 1446 low-moderate	MX	6	30.9563 N	-115.4035 E	30.95	-115.4	0	0		Prediction
Skinner et al. (2008)	BLAN (San Pedro Martir)	MXBLA001	12	6	50	38	5.41	25	4.62107	1705-1900	1700-1990	1700	22.18	26.9709	DryMC	p. 1438	Yes	Yes	No explanation	No	No explanation	Range of settings/gradient	Mountain range/plateau	No	Not studied	No data, but argues from fuels p. 1446 low-moderate	MX	6	31.0625 N	-115.4797 E	31.06	-115.48	472530	4421760		Prediction
Skinner et al. (2008)	CORO (San Pedro Martir)	MXCOR001	12	14	116.667	79	11.3	53	4.69027	1722-1900	1700-1990	1700	30.94	37.623	DryMC	p. 1438	Yes	Yes	No explanation	No	No explanation	Range of settings/gradient	Mountain range/plateau	No	Not studied	No data, but argues from fuels p. 1446 low-moderate	MX	6	30.9931 N	-115.5744 E	31	-115.56	0	0		Prediction
Skinner et al. (2008)	PINO (San Pedro Martir)	MXPIN001	12	15	125	93	10.41	48	4.61	1740-1899	1700-1990	1700	19.04	23.1526	DryMC	p. 1438	Yes	Yes	No explanation	No	No explanation	Range of settings/gradient	Mountain range/plateau	No	Not studied	No data, but argues from fuels p. 1446 low-moderate	MX	6	31.0208 N	-115.530	31.01	-115.53	0	0		Prediction
Skinner et al. (2008)	PUER (San Pedro Martir)	MXPUE001	12	13	108.333	70	10.99	29	2.64	1752-1883	1700-1990	1700	28.07	34.1331	DryMC	p. 1438	Yes	Yes	No explanation	No	No explanation	Range of settings/gradient	Mountain range/plateau	No	Not studied	No data, but argues from fuels p. 1446 low-moderate	MX	6	30.9614 N	-115.5828 E	30.96	-115.58	0	0		Prediction
Skinner et al. (2008)	PYRA (San Pedro Martir)	MXPYR001	12	13	108.333	62	7.12	28	3.93	1703-1887	1700-1990	1700	24.89	30.2662	DryMC	p. 1438	Yes	Yes	No explanation	No	No explanation	Range of settings/gradient	Mountain range/plateau	No	Not studied	No data, but argues from fuels p. 1446 low-moderate	MX	6	30.87	-115.50	30.87	-115.5	0	0		Prediction
Skinner et al. (2008)	TASA (San Pedro Martir)	MXTAS001	12	12	100	39	9.72	22	2.26	1713-1899	1700-1990	1700	26.55	32.2848	DryMC	p. 1438	Yes	Yes	No explanation	No	No explanation	Range of settings/gradient	Mountain range/plateau	No	Not studied	No data, but argues from fuels p. 1446 low-moderate	MX	6	30.9623 N	-115.5171 E	30.96	-115.51	0	0		Prediction
Skinner et al. (2008)	VALL (San Pedro Martir)	MXVAl001	12	19	158.333	79	15.13	51	3.37	1719-1899	1700-1990	1700	26.67	32.4307	DryMC	p. 1438	Yes	Yes	No explanation	No	No explanation	Range of settings/gradient	Mountain range/plateau	No	Not studied	No data, but argues from fuels p. 1446 low-moderate	MX	6	31.000 N	-115.4773 E	31	-115.48	0	0		Prediction
Skinner et al. (2008)	WEST (San Pedro Martir)	MXWES001	12	23	191.667	161	13.7	97	7.08	1600-1899	1700-1990	1700	25.02	30.4243	DryMC	p. 1438	Yes	Yes	No explanation	No	No explanation	Range of settings/gradient	Mountain range/plateau	No	Not studied	No data, but argues from fuels p. 1446 low-moderate	MX	6	31.035 N	-115.5751 E	31.03	-115.58	0	0		Prediction
Swetnam (1990)	Bear Wallow	USBER001		13			11.98	53	4.42	1753-1879	not given	1753	21.74	26.4358	DryMC	No explanation	No explanation	No explanation	No explanation	No explanation	No explanation	No explanation	No explanation	No explanation	No explanation	Publication does not explain	NM	7	33.4504 N	-108.6678 E	33.45	-108.66	0	0	0	Prediction
Swetnam and Baisan (1996)	Continental Divide Peak	USCDP001	55	7	12.7273		6.48	29	4.47531	1707-1879	1700-1900	1700	21.86	26.5818	DryPine	p. 13-14	Yes	Yes	No explanation	Some	No explanation	No explanation	No explanation	No	Not studied	No data, but suggests mostly low sev. p. 14-15	NM	7	31.55942 N	-108.7822 E	31.56	-108.78	0	0		Prediction
Swetnam and Baisan (1996)	Continental Divide Saddle	USCDS001	55	9	16.3636		7.74	43	5.55556	1716-1900	1700-1900	1700	29.81	36.249	DryPine	p. 13-14	Yes	Yes	No explanation	Some	No explanation	No explanation	No explanation	No	Not studied	No data, but suggests mostly low sev. p. 14-15	NM	7	31.55745 N	-108.775 E	31.55	-108.78	0	0		Prediction
Swetnam and Baisan (1996)	El Calderon	USCAL001	55	9	16.3636		5	31	6.2	1710-1886	1700-1900	1700	24.54	29.8406	DryPine	p. 13-14	Yes	Yes	No explanation	Some	No explanation	No explanation	No explanation	No	Not studied	No data, but suggests mostly low sev. p. 14-15	NM	7	34.9833 N	107.9833 W	34.98	-107.98	0	0		Prediction
Swetnam and Baisan (1996)	Ice Canyon	USICE001	55	5	9.09091		4.26	39	9.15	1704-1895	1700-1900	1700	21.58	26.2413	DryPine	p. 13-14	Yes	Yes	No explanation	Some	No explanation	No explanation	No explanation	No	Not studied	No data, but suggests mostly low sev. p. 14-15	NM	7	32.323830 N	-106.564568 E	32.31	-106.56	0	0		Prediction
Swetnam and Baisan (1996)	Josephine Saddle	USJSS001	55	16	29.0909		11.28	128	11.35	1709-1899	1700-1900	1700	12.9	15.6864	DryMC	p. 13-14	Yes	Yes	No explanation	Some	No explanation	No explanation	No explanation	No	Not studied	No data, but suggests mostly low sev. p. 14-15	AZ	1	31.696157 N	-110.8638 E	31.7	-110.86	0	0		Prediction
Swetnam and Baisan (1996)	Walnut Canyon	USWAC002	55	18	32.7273		18	81	4.5	1837-1899	1700-1900	1700	8.81	10.713	DryPine	p. 13-14	Yes	Yes	No explanation	Some	No explanation	No explanation	No explanation	No	Not studied	No data, but suggests mostly low sev. p. 14-15	AZ	1	35.16925 N	-111.517 E	35.16	-111.51	0	0		Prediction
Swetnam and Dieterich (1985	Gilita Ridge	USGLR001	40.5	10	24.6914		9.52	58	6.09	1837-1892	1837-1899	1837	10.81	13.145	DryPine	p. 390	Yes	No explanation	Yes	Some	No explanation	Proximity/access	Park or wilderness	No	Not studied	No mention of fire sev., no use of low-sev., just fires	NM	7	33.4167 N	-108.5833 E	33.41	-108.58	0	0		Prediction
Swetnam and Dieterich (1985)	Langstroth Mesa	USLNG001	40.5	18	44.4444		17.81	110	6.18	1837-1894	1837-1904	1837	8.62	10.4819	DryPine	p. 390	Yes	No explanation	Yes	Some	No explanation	Proximity/access	Park or wilderness	No	Not studied	No mention of fire sev., no use of low-sev., just fires	NM	7	33.25951 N	-108.498 E	33.26	-108.5	0	0		Prediction
Swetnam and Dieterich (1985)	McKenna Park	USMKP001	40.5	12	29.6296		8.66	205	23.67	1633-1894	1837-1904	1837	11.05	13.4368	DryPine	p. 390	Yes	No explanation	Yes	Some	No explanation	Proximity/access	Park or wilderness	No	Not studied	No mention of fire sev., no use of low-sev., just fires	NM	7	33.2333 N	-108.4333 E	33.23	-108.43	0	0		Prediction
Swetnam et al. (2001)	Black Mountain	USBKM001	55	27	49.0909		16.08	320	19.9005	1610-1899	1495-1900	1495	15.91	19.3466	DryMC	p. 98	No explanation	Yes	No explanation	Many	No explanation	No explanation	No explanation	No	Not studied	p. 95 generally descr. as extensive surface fires	NM	7	33.3581 N	-108.213 E	37.86	-105.26	0	0		Prediction
Swetnam et al. (2001)	Palisades	USPAL001	55	4	7.27273		3.44	33	9.59	1771-1900	1690-1900	1690	9.21	11.1994	DryPine	p. 98	No explanation	Yes	No explanation	Many	No explanation	No explanation	No explanation	No	Not studied	p. 95 generally descr. as extensive surface fires	AZ	1	32.41111 N	-110.712 E	32.41	-110.71	0	0		Prediction
Swetnam et al., no publication found	Buck Rock Flat	USBRF001		6			5.26	13	2.47	1782-1884	not given	1782	32.11	39.0458	DryMC	No explanation	No explanation	No explanation	No explanation	No explanation	No explanation	No explanation	No explanation	No explanation	No explanation	No publication to check	CA	2	36.727359 N	-118.885288 E	36.73	-118.88	697722	5221845		Prediction
Swetnam et al., no publication found	Cerro Balitas	USBAL001		33			16.32	243	14.89	1638-1895	not given	1638	12.32	14.9811	DryPine	No explanation	No explanation	No explanation	No explanation	No explanation	No explanation	No explanation	No explanation	No explanation	No explanation	No publication to check	NM	7	35.73308 N	-106.40279 E	35.73	-106.4	0	0	0	Prediction
Swetnam et al., no publication found	Laguna Garule	USLGU001		10			7.83	59	7.54	1613-1899	not given	1613	23.79	28.9286	DryPine	No explanation	No explanation	No explanation	No explanation	No explanation	No explanation	No explanation	No explanation	No explanation	No explanation	No publication to check	NM	7	36.3389893 N	-106.9449387 E	36.33	-106.95	0	0	0	Prediction
Touchan et al. (1996)	Camp May East	USCME001	1.3	6	461.538					1672-1893	1709-1879	1709	28.91	35.1546	DryMC	p. 36	No explanation	Yes	No explanation	Many	No explanation	No explanation	No explanation	Yes in MC, no in PIPO	Not studied		NM	7	35.9 N	-106.3825 E	35.9	-106.38	0	0		Prediction
Touchan et al. (1996)	Canada Bonita South	USCAS001	2	31	1550	107	20.43	114	5.58	1616-1900	1672-1893	1672	31.53	38.3405	DryMC	p. 36	No explanation	Yes	No explanation	Many	No explanation	No explanation	No explanation	Yes in MC, no in PIPO	Not studied		NM	7	35.907 N	35.907 N	35.9	-106.36	0	0		Prediction
Touchan et al. (1996)	Cerro Pedernal	USCPE001	16	26	162.5					1685-1875	1598-1873	1598	33.56	40.809	DryPine	p. 36	No explanation	Yes	No explanation	Many	No explanation	No explanation	No explanation	No	Not studied		NM	7	36.162 N	-106.3803 E	36.16	-106.38	0	0		Prediction
Touchan et al. (1996)	Pajarito Mountain Ridge	USPMR001	3.5	23	657.143		19.9	165	8.29	1632-1879	1685-1875	1685	19.04	23.1526	DryPine	p. 36	No explanation	Yes	No explanation	Many	No explanation	No explanation	No explanation	No	Not studied		NM	7	35.8845 N	-106.38033 E	35.88	-106.38	0	0		Prediction
Veblen et al. (2000)	BM5	USBM-005	79	11	13.9241		10.58	17	1.60681	1709-1866	1650-1920	1650	71.75	87.248	DryPine	No explanation	No explanation	No explanation	Yes	No explanation	No explanation	Old forests	No explanation	No	Not studied	p. 1180 mentions rephoto evidence of higher-sev. fires	CO	3	40 04 18 N	105 25 54 W	40.06	-105.43	470700	4439070		Prediction
Veblen et al. (2000)	BM8	USBM-008	65	7	10.7692		5.3	11	2.07547	1685-1877	1650-1920	1650	47.23	57.4317	DryPine	No explanation	No explanation	No explanation	Yes	No explanation	No explanation	Old forests	No explanation	No	Not studied	p. 1180 mentions rephoto evidence of higher-sev. fires	CO	3	40 06 31 N	105 20 21 W	40.11	-105.33	0	0		Prediction
Veblen et al. (2000)	BM9	USBM-009	48	13	27.0833		7.62	20	2.62467	1634-1879	1650-1920	1650	48.61	59.1098	DryPine	No explanation	No explanation	No explanation	Yes	No explanation	No explanation	Old forests	No explanation	No	Not studied	p. 1180 mentions rephoto evidence of higher-sev. fires	CO	3	40 06 05 N	105 20 38 W	40.1	-105.35	597544	4850698		Prediction
Veblen et al. (2000)	BM11	USBM-011	42	10	23.8095		8.13	17	2.09102	1707-1880	1650-1920	1650	42.27	51.4003	DryPine	No explanation	No explanation	No explanation	Yes	No explanation	No explanation	Old forests	No explanation	No	Not studied	p. 1180 mentions rephoto evidence of higher-sev. fires	CO	3	39 59 29 N	105 19 17 W	39.98	-105.31	476430	4419690		Prediction
Veblen et al. (2000)	BM12	USBM-012	41	29	70.7317		16.47	47	2.85367	1654-1860	1650-1920	1650	72.73	88.4397	DryPine	No explanation	No explanation	No explanation	Yes	No explanation	No explanation	Old forests	No explanation	No	Not studied	p. 1180 mentions rephoto evidence of higher-sev. fires	CO	3	39 56 44 N	105 19 18 W	39.95	-105.31	465050	4443390		Prediction
Veblen et al. (2000)	BM13	USBM-013	72	10	13.8889		8.68	26	2.99539	1763-1896	1650-1920	1650	59.8	72.7168	DryPine	No explanation	No explanation	No explanation	Yes	No explanation	No explanation	Old forests	No explanation	No	Not studied	p. 1180 mentions rephoto evidence of higher-sev. fires	CO	3	39 56 44 N	105 16 37 W	39.95	-105.28	462540	4444190		Prediction
Veblen et al. (2000)	BM14	USBM-014	65	18	27.6923		14.54	47	3.23246	1654-1885	1650-1920	1650	26.79	32.5766	DryPine	No explanation	No explanation	No explanation	Yes	No explanation	No explanation	Old forests	No explanation	No	Not studied	p. 1180 mentions rephoto evidence of higher-sev. fires	CO	3	39 55 50 N	105 16 28 W	39.93	-105.26	460190	4445530		Prediction
Veblen et al. (2000)	BM17	USBM-017	60	9	15		7	13	1.85714	1654-1859	1650-1920	1650	143.99	175.092	DryPine	No explanation	No explanation	No explanation	Yes	No explanation	No explanation	Old forests	No explanation	No	Not studied	p. 1180 mentions rephoto evidence of higher-sev. fires	CO	3	40 08 50 N	105 26 23 W	40.15	-105.43	461660	4447450		Prediction
Veblen et al. (2000)	BM19	USBM-019	39	11	28.2051		8.94	14	1.566	1654-1859	1650-1920	1650	114.59	139.341	DryPine	No explanation	No explanation	No explanation	Yes	No explanation	No explanation	Old forests	No explanation	No	Not studied	p. 1180 mentions rephoto evidence of higher-sev. fires	CO	3	40 09 38 N	105 29 08 W	40.16	-105.48	466300	4446500		Prediction
Veblen et al. (2000)	BM20	USBM-020	36	11	30.5556		6.25	17	2.72	1685-1900	1650-1920	1650	53.57	65.1411	DryPine	No explanation	No explanation	No explanation	Yes	No explanation	No explanation	Old forests	No explanation	No	Not studied	p. 1180 mentions rephoto evidence of higher-sev. fires	CO	3	40 10 36 N	105 27 01 W	40.18	-105.45	471800	4449900		Prediction
Veblen et al. (2000)	BM21	USBM-021	29	14	48.2759		8.88	20	2.25225	1685-1880	1650-1920	1650	99.22	120.652	DryPine	No explanation	No explanation	No explanation	Yes	No explanation	No explanation	Old forests	No explanation	No	Not studied	p. 1180 mentions rephoto evidence of higher-sev. fires	CO	3	40 10 15 N	105 24 40 W	40.16	-105.41	464570	4455120		Prediction
Veblen et al. (2000)	BM24	USBM-024	36	10	27.7778		8.22	20	2.43309	1709-1871	1650-1920	1650	40.26	48.9562	DryPine	No explanation	No explanation	No explanation	Yes	No explanation	No explanation	Old forests	No explanation	No	Not studied	p. 1180 mentions rephoto evidence of higher-sev. fires	CO	3	40 11 56 N	105 19 52 W	40.2	-105.33	470380	4457370		Prediction
Veblen et al. (2000)	BM28	USBM-028	45	4	8.88889		3.02	8	2.64901	1786-1900	1650-1920	1650	39.34	47.8374	DryPine	No explanation	No explanation	No explanation	Yes	No explanation	No explanation	Old forests	No explanation	No	Not studied	p. 1180 mentions rephoto evidence of higher-sev. fires	CO	3	40 15 59 N	105 20 54 W	40.26	-105.35	474500	4430800		Prediction
Veblen et al. (2000)	BM31	USBM-031	50	12	24		8.14	10	1.2285	1684-1892	1650-1920	1650	23.68	28.7949	DryPine	No explanation	No explanation	No explanation	Yes	No explanation	No explanation	Old forests	No explanation	No	Not studied	p. 1180 mentions rephoto evidence of higher-sev. fires	CO	3	40 01 37 N	105 17 56 W	40.03	-105.3	459070	4430460		Prediction
Veblen et al. (2000)	BM32	USBM-032	16	7	43.75		5.61	17	3.0303	1785-1891	1650-1920	1650	58.07	70.6131	DryPine	No explanation	No explanation	No explanation	Yes	No explanation	No explanation	Old forests	No explanation	No	Not studied	p. 1180 mentions rephoto evidence of higher-sev. fires	CO	3	40 10 21 N	105 18 05 W	40.16	-105.3	457000	4429060		Prediction
Veblen et al. (2000)	BM34	USBM-034	31	20	64.5161		20	31	1.55	1845-1895	1650-1920	1650	14.31	17.401	DryPine	No explanation	No explanation	No explanation	Yes	No explanation	No explanation	Old forests	No explanation	No	Not studied	p. 1180 mentions rephoto evidence of higher-sev. fires	CO	3	40 04 11 N	105 27 13 W	40.06	-105.45	457780	4419750		Prediction
Veblen et al. (2000)	BM39	USBM-039	10	8	80		5.6	12	2.14286	1675-1893	1650-1920	1650	88.81	107.993	DryPine	No explanation	No explanation	No explanation	Yes	No explanation	No explanation	Old forests	No explanation	No	Not studied	p. 1180 mentions rephoto evidence of higher-sev. fires	CO	3	39 58 00 N	105 32 07 W	39.96	-105.53	463200	4435800		Prediction
Wienk et al. (2004)	South Dakota Game, Fish & Parks Badger Game Production Area	USGPA001	6.3	23	383.333		15.86	176	11.1	1634-1879	1667-1879	1667	22.24	27.0438	DryPine	No explanation	No explanation	No explanation	No explanation	Many	No explanation	No plots	Proximity/access	No	Not studied	p. 385 difficult to infer fire sev. from these data, but survivors	SD	9	44 29 07 N	103 56 03 W	44.48	-103.93	584760	4926350		Prediction
